# Supplementary material for: Production of red‐flowered oilseed rape via the ectopic expression of Orychophragmus violaceus OvPAP2
Source: Plant Biotechnol J. 2017 Jul 26;16(2):367–80. doi: 10.1111/pbi.12777 (PMC5787836; doi:10.1111/pbi.12777)
Supplement: Supplementary file 3 — Table S3 A comparison of the unigenes between M4 and Orychophragmus violceus annotated as anthocyanin biosynthesis genes. [file PBI-16-367-s003.xlsx]

## Sheet: Sheet1
Table S3 A comparison of the unigenes between M4 and Orychophragmus violceus annotated as anthocyanin biosynthesis genes
M4_Unigene	O. violceus_Unigene	identity	BlastLen	mismatch	gap	QueryStart	QueryEnd	SubjectStart	SubjectEnd	E-value	Score	TAIR_ID	Anthocyanin biosynthtic genes	Symbol	Description
comp102078_c0_seq1	comp40482_c7_seq1	100	436	0	0	1	436	260	695	0	864	--	N	--	--
comp10240_c0_seq1	comp34768_c1_seq4	100	495	0	0	1	495	2	496	0	981	--	N	--	--
comp10240_c0_seq2	comp34768_c1_seq1	100	424	0	0	1	424	2	425	0	841	--	N	--	--
comp103013_c0_seq1	comp31949_c1_seq1	100	519	0	0	1	519	2	520	0	1029	--	N	--	--
comp103991_c0_seq1	comp20122_c0_seq1	100	329	0	0	1	329	10	338	0	652	--	N	--	--
comp10561_c0_seq1	comp30803_c2_seq3	100	515	0	0	392	906	1	515	0	967	AT3G24255	N	--
comp10561_c0_seq2	comp30803_c2_seq3	100	515	0	0	467	981	1	515	0	967	AT3G24255	N	--
comp108043_c0_seq1	comp27467_c0_seq1	100	436	0	0	1	436	657	222	0	864	--	N	--	--
comp10898_c0_seq2	comp40940_c0_seq10	100	520	0	0	418	937	3	522	0	1031	AT1G08710	N	--
comp11105_c0_seq1	comp33687_c0_seq1	100	477	0	0	31	507	48	524	0	850	AT2G38465	N	--
comp113845_c0_seq1	comp32618_c0_seq1	100	391	0	0	1	391	35	425	0	775	AT2G37930	N	--
comp11399_c0_seq1	comp24724_c0_seq1	100	444	0	0	1	444	87	530	0	880	AT2G26870	N	NPC2	non-specific phospholipase C2
comp11555_c0_seq1	comp8256_c0_seq1	100	793	0	0	20	812	19	811	0	1572	--	N	--	--
comp11757_c0_seq1	comp27676_c0_seq1	100	449	0	0	1	449	33	481	0	848	--	N	--	--
comp119032_c0_seq1	comp30227_c2_seq1	100	328	0	0	138	465	184	511	0	650	AT1G11510	N	--
comp119373_c0_seq1	comp40542_c0_seq10	100	396	0	0	1	396	266	661	0	785	AT4G24760	N	--
comp13001_c0_seq1	comp23310_c1_seq1	100	601	0	0	1	601	304	904	0	1191	AT5G56810	N	--
comp131973_c0_seq1	comp42830_c1_seq1	100	382	0	0	1	382	343	724	0	757	ATMG00070	N	NAD9	NADH dehydrogenase subunit 9
comp13596_c0_seq2	comp34103_c1_seq2	100	546	0	0	1	546	1139	1684	0	1082	AT2G25760	N	--
comp136602_c0_seq1	comp36508_c0_seq1	100	382	0	0	1	382	67	448	0	757	AT2G39650	N	--
comp13965_c1_seq1	comp40030_c0_seq2	100	525	0	0	1	525	321	845	0	1041	--	N	--	--
comp14061_c0_seq1	comp28696_c0_seq1	100	581	0	0	1	581	1	581	0	1152	AT5G10890	N	--
comp14119_c0_seq1	comp42116_c2_seq2	100	344	0	0	10	353	1	344	0	682	AT2G41960	N	--
comp14212_c0_seq1	comp944_c0_seq1	100	434	0	0	35	468	30	463	0	807	--	N	--	--
comp14244_c0_seq1	comp19997_c0_seq1	100	351	0	0	13	363	1	351	0	696	AT3G17820	N	GLN1;3	GLUTAMINE SYNTHETASE 1;3
comp14460_c0_seq1	comp39023_c0_seq1	100	351	0	0	1	351	742	1092	0	696	AT2G43090	N	--
comp145565_c0_seq1	comp40039_c0_seq6	100	375	0	0	31	405	1	375	0	702	--	N	--	--
comp145946_c0_seq1	comp509_c0_seq1	100	331	0	0	1	331	3	333	0	656	--	N	--	--
comp146317_c0_seq1	comp175593_c0_seq1	100	384	0	0	218	601	1	384	0	761	--	N	--	--
comp14836_c0_seq1	comp9194_c0_seq2	100	548	0	0	1	548	84	631	0	1086	AT3G08980	N	--
comp14836_c0_seq2	comp9194_c0_seq1	100	960	0	0	1	960	84	1043	0	1903	AT3G08980	N	--
comp14836_c0_seq3	comp9194_c0_seq2	100	893	0	0	1	893	84	976	0	1770	AT3G08980	N	--
comp14836_c0_seq4	comp9194_c0_seq2	100	548	0	0	1	548	84	631	0	1086	AT3G08980	N	--
comp14965_c0_seq1	comp20044_c0_seq1	100	638	0	0	1	638	4	641	0	1265	--	N	--	--
comp14965_c0_seq2	comp20044_c0_seq2	100	1072	0	0	1	1072	4	1075	0	2125	AT3G24255	N	--
comp15202_c0_seq1	comp40997_c1_seq15	100	434	0	0	1	434	98	531	0	819	--	N	--	--
comp15307_c1_seq1	comp38734_c3_seq1	100	335	0	0	3	337	2	336	0	664	ATMG00580	N	NAD4	NADH dehydrogenase subunit 4
comp15487_c0_seq1	comp44175_c2_seq6	100	389	0	0	133	521	1	389	0	771	--	N	--	--
comp15563_c0_seq2	comp27103_c1_seq2	100	371	0	0	271	641	149	519	0	735	AT1G07180	N	NDA1	alternative NAD(P)H dehydrogenase 1
comp15807_c0_seq1	comp95928_c0_seq1	100	657	0	0	78	734	1	657	0	1302	AT2G37440	N	--
comp15884_c0_seq2	comp33827_c0_seq5	100	443	0	0	20	462	1	443	0	878	AT1G48480	N	RKL1	receptor-like kinase 1
comp16081_c0_seq1	comp42503_c1_seq3	100	335	0	0	128	462	401	735	0	664	--	N	--	--
comp16575_c0_seq1	comp42353_c2_seq2	100	2051	0	0	3	2053	538	2588	0	4066	AT5G40380	N	CRK42	cysteine-rich RLK (RECEPTOR-like protein kinase) 42
comp16575_c0_seq2	comp42353_c2_seq1	100	2128	0	0	3	2130	538	2665	0	4218	AT5G40380	N	CRK42	cysteine-rich RLK (RECEPTOR-like protein kinase) 42
comp16654_c0_seq1	comp39964_c1_seq7	100	331	0	0	1	331	279	609	0	656	AT3G18810	N	PERK6	proline-rich extensin-like receptor kinase 6
comp16740_c0_seq3	comp44944_c0_seq1	100	351	0	0	148	498	129	479	0	696	AT4G16515	N	RGF6	root meristem growth factor 6
comp16854_c1_seq1	comp37112_c2_seq2	100	824	0	0	1	824	7	830	0	1503	ATCG00130	N	ATPF
comp170498_c0_seq1	comp12654_c0_seq1	100	338	0	0	1	338	75	412	0	670	AT2G48010	N	RKF3	receptor-like kinase in in flowers 3
comp171132_c0_seq1	comp24659_c1_seq1	100	346	0	0	1	346	76	421	0	686	--	N	--	--
comp174161_c0_seq1	comp27548_c0_seq1	100	320	0	0	301	620	80	399	0	634	AT2G32440	N	KAO2	ent-kaurenoic acid hydroxylase 2
comp17921_c0_seq1	comp19644_c1_seq1	100	344	0	0	1	344	95	438	0	682	AT4G13630	N	--
comp18872_c1_seq1	comp34706_c0_seq3	100	408	0	0	1	408	407	814	0	809	--	N	--	--
comp18908_c0_seq1	comp33523_c0_seq1	100	348	0	0	2	349	18	365	0	690	AT5G58530	N	--
comp19177_c0_seq1	comp26068_c0_seq1	100	322	0	0	1	322	19	340	0	638	AT3G30200	N	--
comp19930_c0_seq2	comp27473_c0_seq1	100	433	0	0	22	454	1	433	0	858	AT4G15810	N	--
comp19930_c0_seq3	comp27473_c0_seq1	100	433	0	0	22	454	1	433	0	858	AT4G15810	N	--
comp19964_c0_seq1	comp9527_c0_seq1	100	546	0	0	1	546	562	1107	0	1082	AT4G16690	N	MES16	methyl esterase 16
comp20179_c0_seq2	comp39899_c0_seq7	100	456	0	0	50	505	65	520	0	904	--	N	--	--
comp20179_c0_seq3	comp39899_c0_seq7	100	564	0	0	50	613	65	628	0	1118	--	N	--	--
comp20317_c0_seq1	comp12151_c0_seq1	100	482	0	0	48	529	1	482	0	955	--	N	--	--
comp20399_c0_seq1	comp37686_c9_seq1	100	367	0	0	1	367	273	639	0	680	ATMG00660	N	ORF149
comp20399_c1_seq1	comp37686_c9_seq1	100	329	0	0	1	329	624	952	0	652	--	N	--	--
comp20597_c1_seq1	comp12599_c0_seq1	100	630	0	0	24	653	1	630	0	1249	AT5G22791	N	--
comp20764_c0_seq3	comp33801_c0_seq6	100	474	0	0	1	474	174	647	0	940	--	N	--	--
comp20991_c0_seq1	comp36602_c0_seq1	100	508	0	0	1	508	546	1053	0	1007	AT2G26270	N	--
comp20991_c0_seq2	comp36602_c0_seq2	100	361	0	0	1	361	546	906	0	716	AT2G26270	N	--
comp21028_c0_seq1	comp41739_c0_seq1	100	375	0	0	28	402	1	375	0	743	AT2G21790	N	RNR1	ribonucleotide reductase 1
comp21103_c0_seq1	comp26141_c2_seq1	100	333	0	0	558	890	2	334	0	660	ATCG00720	N	PETB	photosynthetic electron transfer B
comp21205_c0_seq1	comp33547_c0_seq1	100	440	0	0	1	440	11	450	0	872	AT2G37920	N	emb1513	embryo defective 1513
comp21351_c1_seq1	comp83042_c0_seq1	100	326	0	0	1	326	218	543	0	646	AT1G55860	N	UPL1	ubiquitin-protein ligase 1
comp21576_c0_seq1	comp14642_c0_seq1	100	331	0	0	81	411	1	331	0	656	--	N	--	--
comp22082_c0_seq1	comp7629_c0_seq2	100	493	0	0	1	493	1	493	0	936	AT2G07505	N	--
comp22082_c0_seq2	comp7629_c0_seq1	100	529	0	0	1	529	1	529	0	1049	AT2G07505	N	--
comp22192_c2_seq1	comp36480_c1_seq15	100	388	0	0	1	388	1125	1512	0	769	AT5G41130	N	--
comp22192_c2_seq2	comp36480_c1_seq22	100	912	0	0	1	912	468	1379	0	1808	AT5G41130	N	--
comp22250_c4_seq1	comp38734_c0_seq1	100	393	0	0	186	578	175	567	0	737	ATMG00580	N	NAD4	NADH dehydrogenase subunit 4
comp22343_c0_seq2	comp39402_c0_seq3	100	459	0	0	1	459	171	629	0	910	AT2G40480	N	--
comp23015_c1_seq1	comp42178_c0_seq2	100	331	0	0	1	331	83	413	0	656	AT5G36210	N	--
comp23129_c1_seq1	comp42284_c0_seq3	100	374	0	0	41	414	87	460	0	646	AT2G36880	N	MAT3	methionine adenosyltransferase 3
comp23140_c0_seq1	comp42807_c0_seq1	100	331	0	0	20	350	15	345	0	656	--	N	--	--
comp23161_c0_seq3	comp41325_c0_seq5	100	400	0	0	191	590	122	521	0	793	AT2G45580	N	CYP76C3	cytochrome P450, family 76, subfamily C, polypeptide 3
comp23165_c0_seq1	comp40624_c0_seq4	100	381	0	0	89	469	1	381	0	755	AT4G36030	N	ARO3	armadillo repeat only 3
comp23165_c0_seq2	comp40624_c0_seq1	100	329	0	0	89	417	1	329	0	652	AT4G36030	N	ARO3	armadillo repeat only 3
comp23762_c0_seq5	comp40194_c1_seq6	100	600	0	0	1	600	1	600	0	1148	AT1G49340	N	ATPI4K ALPHA
comp23829_c0_seq1	comp42268_c0_seq5	100	552	0	0	24	575	12	563	0	1094	--	N	--	--
comp23999_c0_seq1	comp39365_c6_seq1	100	950	0	0	1	950	1	950	0	1883	ATMG00290	N	RPS4	mitochondrial ribosomal protein S4
comp241273_c0_seq1	comp24659_c2_seq1	100	336	0	0	1	336	165	500	0	666	--	N	--	--
comp24282_c2_seq2	comp239865_c0_seq1	100	353	0	0	470	822	1	353	0	700	ATMG00860	N	ORF158
comp24566_c0_seq1	comp35578_c0_seq1	100	461	0	0	26	486	10	470	0	914	--	N	--	--
comp24721_c1_seq1	comp36480_c0_seq1	100	372	0	0	1	372	28	399	0	737	AT5G41120	N	--
comp24835_c0_seq3	comp18344_c0_seq1	100	386	0	0	58	443	1	386	0	765	AT4G20520	N	--
comp24961_c0_seq2	comp34548_c1_seq2	100	407	0	0	57	463	25	431	0	807	ATCG00360	N	YCF3
comp25079_c0_seq1	comp29583_c0_seq1	100	338	0	0	144	481	1	338	0	670	AT2G37380	N	MAKR3	MEMBRANE-ASSOCIATED KINASE REGULATOR 3
comp25170_c0_seq1	comp39429_c3_seq1	100	440	0	0	220	659	23	462	0	831	ATMG00220	N	COB	apocytochrome b
comp25170_c4_seq1	comp39429_c3_seq1	100	705	0	0	1	705	441	1145	0	1273	ATMG00220	N	COB	apocytochrome b
comp25199_c0_seq1	comp30995_c0_seq4	100	342	0	0	1	342	32	373	0	678	--	N	--	--
comp25199_c0_seq2	comp30995_c0_seq3	100	345	0	0	1	345	32	376	0	684	--	N	--	--
comp25199_c0_seq3	comp30995_c0_seq4	100	342	0	0	1	342	32	373	0	678	AT3G05545	N	--
comp25199_c0_seq4	comp30995_c0_seq4	100	342	0	0	1	342	32	373	0	678	--	N	--	--
comp25199_c0_seq5	comp30995_c0_seq3	100	410	0	0	1	410	32	441	0	813	--	N	--	--
comp25199_c0_seq6	comp30995_c0_seq3	100	410	0	0	1	410	32	441	0	813	--	N	--	--
comp25199_c0_seq7	comp30995_c0_seq2	100	594	0	0	1	594	32	625	0	1178	--	N	--	--
comp25199_c0_seq8	comp30995_c0_seq3	100	410	0	0	1	410	32	441	0	813	AT3G05545	N	--
comp25311_c0_seq1	comp34519_c2_seq2	100	907	0	0	1	907	903	1809	0	1798	AT5G05470	N	EIF2-A2
comp25311_c1_seq1	comp34519_c2_seq2	100	898	0	0	32	929	1	898	0	1780	--	N	--	--
comp25311_c1_seq2	comp34519_c2_seq3	100	716	0	0	32	747	1	716	0	1419	--	N	--	--
comp25321_c1_seq2	comp33053_c0_seq1	100	489	0	0	4	492	1	489	0	969	--	N	--	--
comp25459_c0_seq1	comp35616_c0_seq15	100	686	0	0	1	686	6	691	0	1360	AT1G20950	N	--
comp25459_c0_seq2	comp35616_c0_seq3	100	674	0	0	1	674	6	679	0	1336	AT1G20950	N	--
comp25459_c0_seq3	comp35616_c0_seq10	100	699	0	0	1	699	6	704	0	1386	AT1G20950	N	--
comp25535_c0_seq1	comp29567_c0_seq1	100	853	0	0	47	899	50	902	0	1649	AT2G48100	N	--
comp25747_c0_seq2	comp34692_c1_seq1	100	1452	0	0	1005	2456	1377	2828	0	2878	--	N	--	--
comp25747_c0_seq3	comp34692_c1_seq3	100	1243	0	0	1005	2247	1377	2619	0	2416	--	N	--	--
comp25845_c0_seq1	comp32252_c1_seq1	100	402	0	0	23	424	286	687	0	797	ATMG00480	N	ORFB
comp25890_c1_seq1	comp481000_c0_seq1	100	331	0	0	1	331	1	331	0	656	AT5G49560	N	--
comp25929_c0_seq2	comp40839_c1_seq8	100	506	0	0	1	506	71	576	0	1003	AT4G17650	N	--
comp25929_c0_seq5	comp40839_c1_seq8	100	351	0	0	1	351	71	421	0	696	AT4G17650	N	--
comp26286_c0_seq3	comp37686_c1_seq16	100	903	0	0	28	930	716	1618	0	1790	ATMG00160	N	COX2	cytochrome oxidase 2
comp263_c1_seq1	comp43457_c0_seq8	100	330	0	0	1	330	51	380	0	654	AT4G17330	N	G2484-1	G2484-1 protein
comp26683_c1_seq1	comp42268_c2_seq3	100	502	0	0	1	502	48	549	0	912	ATMG00665	N	NAD5B	NADH dehydrogenase 5B
comp26683_c3_seq1	comp42268_c4_seq2	100	506	0	0	16	521	22	527	0	961	ATMG00690	N	ORF240A
comp26683_c4_seq1	comp42268_c2_seq2	100	505	0	0	1	505	514	1018	0	1001	--	N	--	--
comp26735_c0_seq3	comp35131_c1_seq1	100	320	0	0	8	327	4	323	0	634	AT2G34620	N	--
comp26843_c3_seq1	comp37686_c4_seq1	100	404	0	0	1	404	16	419	0	801	ATMG01270	N	RPS7	mitochondrial ribosomal protein S7
comp26850_c0_seq1	comp41611_c2_seq1	100	440	0	0	1	440	707	1146	0	872	AT5G35790	N	G6PD1	glucose-6-phosphate dehydrogenase 1
comp26887_c1_seq3	comp38520_c0_seq5	100	471	0	0	2	472	41	511	0	809	AT4G18020	N	PRR2	PSEUDO-RESPONSE REGULATOR 2
comp27199_c1_seq2	comp33642_c0_seq2	100	404	0	0	1	404	109	512	0	801	AT2G24860	N	--
comp27242_c1_seq1	comp37686_c5_seq1	100	528	0	0	317	844	1	528	0	1047	--	N	--	--
comp27242_c3_seq1	comp34692_c1_seq2	100	547	0	0	1	547	824	1370	0	1084	--	N	--	--
comp27419_c0_seq3	comp20122_c0_seq1	100	348	0	0	1	348	482	829	0	690	AT5G07900	N	--
comp27527_c1_seq1	comp43161_c2_seq7	100	324	0	0	1	324	727	1050	0	642	AT2G27690	N	CYP94C1	cytochrome P450, family 94, subfamily C, polypeptide 1
comp27562_c1_seq2	comp32841_c2_seq1	100	517	0	0	78	594	1	517	0	888	AT2G38370	N	--
comp27632_c1_seq2	comp37134_c0_seq1	100	552	0	0	1	552	63	614	0	1094	AT5G37500	N	GORK	gated outwardly-rectifying K+ channel
comp27690_c0_seq2	comp26230_c2_seq1	100	333	0	0	286	618	105	437	0	660	AT5G42010	N	--
comp27694_c0_seq1	comp26335_c0_seq1	100	423	0	0	17	439	31	453	0	839	AT4G17480	N	--
comp27895_c0_seq3	comp44282_c1_seq3	100	349	0	0	226	574	140	488	0	692	AT2G34300	N	--
comp27965_c0_seq2	comp30853_c0_seq1	100	588	0	0	11	598	30	617	0	1166	AT1G32490	N	ESP3	ENHANCED SILENCING PHENOTYPE 3
comp28818_c0_seq2	comp34078_c0_seq2	100	1249	0	0	133	1381	121	1369	0	2476	ATCG00490	N	RBCL
comp28975_c0_seq1	comp19170_c0_seq1	100	342	0	0	1	342	115	456	0	678	AT4G16700	N	PSD1	phosphatidylserine decarboxylase 1
comp29275_c0_seq2	comp33951_c0_seq1	100	513	0	0	1	513	262	774	0	1017	AT2G45050	N	GATA2	GATA transcription factor 2
comp29402_c0_seq1	comp40997_c1_seq13	100	346	0	0	1	346	1093	1438	0	686	AT2G37150	N	--
comp29520_c0_seq1	comp40475_c0_seq3	100	414	0	0	1	414	54	467	0	821	AT2G36270	N	GIA1	GROWTH-INSENSITIVITY TO ABA 1
comp29520_c0_seq2	comp40475_c0_seq1	100	981	0	0	1	981	54	1034	0	1945	AT2G36270	N	GIA1	GROWTH-INSENSITIVITY TO ABA 1
comp29775_c2_seq5	comp41669_c0_seq3	100	383	0	0	170	552	221	603	0	759	AT3G52110	N	--
comp29844_c2_seq1	comp38303_c1_seq1	100	440	0	0	7	446	1	440	0	872	AT2G39300	N	--
comp30007_c0_seq2	comp36205_c0_seq1	100	352	0	0	162	513	178	529	0	698	AT2G27310	N	--
comp30350_c1_seq1	comp30853_c2_seq4	100	499	0	0	1	499	717	1215	0	948	AT1G32490	N	ESP3	ENHANCED SILENCING PHENOTYPE 3
comp30710_c0_seq6	comp33713_c0_seq3	100	494	0	0	20	513	19	512	0	979	--	N	--	--
comp31245_c0_seq3	comp29404_c0_seq1	100	482	0	0	49	530	27	508	0	955	AT5G39590	N	--
comp31444_c5_seq1	comp39365_c3_seq1	100	802	0	0	32	833	3	804	0	1590	ATMG00510	N	NAD7	NADH dehydrogenase subunit 7
comp31444_c5_seq2	comp39365_c3_seq1	100	802	0	0	32	833	3	804	0	1590	ATMG00510	N	NAD7	NADH dehydrogenase subunit 7
comp31444_c5_seq3	comp39365_c5_seq6	100	351	0	0	1	351	876	1226	0	696	ATMG00510	N	NAD7	NADH dehydrogenase subunit 7
comp31484_c0_seq4	comp40578_c0_seq4	100	688	0	0	1	688	660	1347	0	1364	AT2G26600	N	--
comp31732_c3_seq3	comp40172_c1_seq9	100	321	0	0	1	321	1	321	0	636	AT3G16630	N	KINESIN-13A
comp31971_c0_seq7	comp42769_c0_seq11	100	579	0	0	1	579	7	585	0	1148	AT2G46270	N	GBF3	G-box binding factor 3
comp31992_c1_seq1	comp33451_c0_seq6	100	415	0	0	13	427	17	431	0	781	--	N	--	--
comp31992_c1_seq2	comp33451_c0_seq1	100	646	0	0	13	658	17	662	0	1239	--	N	--	--
comp32247_c0_seq3	comp42599_c0_seq8	100	358	0	0	1	358	454	811	0	710	AT2G37570	N	SLT1	sodium- and lithium-tolerant 1
comp32258_c3_seq1	comp27467_c1_seq1	100	838	0	0	24	861	24	861	0	1661	--	N	--	--
comp32258_c5_seq1	comp44611_c1_seq1	100	812	0	0	377	1188	5	816	0	1610	--	N	--	--
comp32258_c6_seq1	comp44611_c0_seq1	100	849	0	0	1	849	1	849	0	1683	--	N	--	--
comp32302_c0_seq13	comp39812_c1_seq1	100	1118	0	0	946	2063	9	1126	0	2216	AT2G26280	N	CID7	CTC-interacting domain 7
comp32302_c0_seq2	comp39812_c1_seq1	100	1118	0	0	784	1901	9	1126	0	2216	AT2G26280	N	CID7	CTC-interacting domain 7
comp32320_c0_seq1	comp43480_c1_seq1	100	452	0	0	1	452	827	1278	0	896	AT4G10760	N	MTA	mRNAadenosine methylase
comp32320_c2_seq1	comp43480_c1_seq1	100	524	0	0	1	524	107	630	0	1039	AT2G37230	N	--
comp32370_c0_seq6	comp31345_c1_seq1	100	390	0	0	185	574	23	412	0	773	AT3G62840	N	--
comp32453_c0_seq1	comp30083_c0_seq1	100	531	0	0	639	1169	1	531	0	1053	AT2G26540	N	UROS	UROPORPHYRINOGEN III SYNTHASE
comp32453_c0_seq4	comp30083_c0_seq1	100	531	0	0	252	782	1	531	0	1053	AT2G26540	N	UROS	UROPORPHYRINOGEN III SYNTHASE
comp32453_c0_seq7	comp30083_c0_seq1	100	531	0	0	476	1006	1	531	0	1053	AT2G26540	N	UROS	UROPORPHYRINOGEN III SYNTHASE
comp32500_c1_seq8	comp32069_c0_seq3	100	357	0	0	1	357	604	960	0	708	AT4G14410	N	bHLH104	basic Helix-Loop-Helix 104
comp32578_c0_seq2	comp43036_c1_seq6	100	391	0	0	1	391	22	412	0	775	AT2G25800	N	--
comp32578_c0_seq3	comp43036_c1_seq8	100	425	0	0	1	425	22	446	0	842	AT2G25800	N	--
comp32602_c0_seq1	comp42545_c0_seq10	100	323	0	0	10	332	22	344	0	640	AT2G34750	N	--
comp32602_c2_seq2	comp42545_c0_seq12	100	414	0	0	23	436	2	415	0	821	AT2G34750	N	--
comp32834_c2_seq3	comp32876_c0_seq1	100	495	0	0	1	495	458	952	0	981	AT2G26260	N	AT3BETAHSD/D2	3beta-hydroxysteroid-dehydrogenase/decarboxylase isoform 2
comp32878_c1_seq3	comp40735_c0_seq1	100	464	0	0	1	464	358	821	0	920	AT2G45680	N	TCP9	TCP domain protein 9
comp32984_c0_seq7	comp35503_c0_seq2	100	374	0	0	1	374	36	409	0	741	--	N	--	--
comp33066_c0_seq1	comp40626_c0_seq9	100	334	0	0	23	356	769	1102	0	662	AT2G27980	N	--
comp33221_c0_seq3	comp36466_c0_seq4	100	365	0	0	1	365	183	547	0	724	AT2G36930	N	--
comp33359_c0_seq1	comp32738_c0_seq3	100	453	0	0	114	566	107	559	0	898	AT4G16500	N	--
comp33427_c0_seq4	comp39101_c0_seq4	100	462	0	0	24	485	1070	1531	0	916	AT2G26930	N	PDE277	PIGMENT DEFECTIVE 277
comp33504_c0_seq3	comp40243_c2_seq1	100	340	0	0	1	340	20	359	0	674	--	N	--	--
comp33518_c0_seq1	comp29720_c1_seq1	100	484	0	0	1	484	48	531	0	876	--	N	--	--
comp33622_c3_seq4	comp29994_c0_seq1	100	401	0	0	1	401	253	653	0	795	AT2G26100	N	--
comp33728_c0_seq2	comp40132_c1_seq2	100	367	0	0	1	367	6	372	0	728	AT2G32970	N	--
comp33788_c3_seq2	comp42374_c0_seq17	100	337	0	0	19	355	64	400	0	668	AT2G42300	N	--
comp34110_c0_seq12	comp40482_c6_seq2	100	323	0	0	973	1295	197	519	0	640	AT3G03050	N	RHD7	ROOT HAIR DEFECTIVE 7
comp34122_c0_seq6	comp43098_c2_seq27	100	427	0	0	1	427	31	457	0	846	AT3G14960	N	--
comp34186_c1_seq1	comp36376_c0_seq1	100	378	0	0	23	400	152	529	0	749	--	N	--	--
comp34186_c1_seq4	comp36376_c0_seq3	100	489	0	0	23	511	152	640	0	969	AT4G13460	N	SUVH9	SU(VAR)3-9 homolog 9
comp34533_c1_seq27	comp37900_c1_seq13	100	332	0	0	379	710	18	349	0	658	AT4G18160	N	TPK3
comp34698_c0_seq1	comp31513_c0_seq1	100	487	0	0	126	612	132	618	0	965	AT2G24550	N	--
comp34698_c0_seq5	comp31513_c0_seq2	100	850	0	0	126	975	132	981	0	1685	AT2G24550	N	--
comp34698_c0_seq7	comp31513_c0_seq1	100	498	0	0	118	615	121	618	0	987	AT2G24550	N	--
comp34698_c0_seq8	comp31513_c0_seq2	100	861	0	0	118	978	121	981	0	1707	AT2G24550	N	--
comp34862_c1_seq1	comp29469_c1_seq1	100	325	0	0	1	325	73	397	0	644	AT5G35410	N	SOS2	SALT OVERLY SENSITIVE 2
comp34862_c1_seq4	comp29469_c1_seq2	100	320	0	0	1	320	73	392	0	634	AT5G35410	N	SOS2	SALT OVERLY SENSITIVE 2
comp35056_c0_seq3	comp38742_c1_seq1	100	327	0	0	1	327	853	1179	0	648	AT2G25970	N	--
comp35066_c1_seq3	comp37749_c0_seq4	100	549	0	0	1	549	232	780	0	1088	AT2G27470	N	NF-YB11	nuclear factor Y, subunit B11
comp35082_c0_seq3	comp43507_c0_seq9	100	448	0	0	158	605	1	448	0	888	AT2G29400	N	TOPP1	type one protein phosphatase 1
comp35098_c0_seq3	comp42322_c0_seq20	100	437	0	0	50	486	54	490	0	866	AT1G79230	N	STR1
comp35098_c0_seq4	comp42322_c0_seq11	100	509	0	0	50	558	54	562	0	1009	AT1G79230	N	STR1
comp35214_c0_seq9	comp44565_c0_seq8	100	455	0	0	79	533	1651	2105	0	902	AT2G39260	N	--
comp35253_c0_seq4	comp39248_c3_seq2	100	422	0	0	481	902	1985	2406	0	837	AT2G34670	N	--
comp35536_c2_seq2	comp43313_c3_seq3	100	336	0	0	51	386	1	336	0	666	AT2G37500	N	--
comp35539_c2_seq1	comp32815_c0_seq1	100	521	0	0	21	541	19	539	0	1033	AT2G40080	N	ELF4	EARLY FLOWERING 4
comp35539_c2_seq2	comp32815_c0_seq2	100	590	0	0	21	610	19	608	0	1170	AT2G40080	N	ELF4	EARLY FLOWERING 4
comp35542_c1_seq6	comp42819_c0_seq1	100	502	0	0	1	502	183	684	0	995	AT2G27600	N	VPS4	VACUOLAR PROTEIN SORTING 4
comp35716_c1_seq3	comp44391_c0_seq2	100	342	0	0	206	547	115	456	0	678	AT1G18150	N	MPK8
comp35795_c0_seq4	comp40393_c0_seq2	100	698	0	0	1	698	2022	2719	0	1384	AT4G12770	N	--
comp35876_c0_seq3	comp39028_c1_seq1	100	394	0	0	1	394	6	399	0	781	AT2G40090	N	ATH9	ABC2 homolog 9
comp35980_c0_seq5	comp42566_c1_seq1	100	439	0	0	1	439	6	444	0	870	AT2G36910	N	PGP1	P-GLYCOPROTEIN 1
comp35980_c4_seq5	comp42566_c0_seq10	100	509	0	0	99	607	147	655	0	1009	AT2G36910	N	PGP1	P-GLYCOPROTEIN 1
comp36093_c1_seq8	comp42183_c0_seq2	100	1157	0	0	466	1622	4	1160	0	2294	AT2G40820	N	--
comp450311_c0_seq1	comp40482_c3_seq1	100	407	0	0	1	407	398	804	0	807	ATMG00520	N	MATR
comp462_c1_seq1	comp395337_c0_seq1	100	402	0	0	1	402	26	427	0	797	--	N	--	--
comp47365_c0_seq1	comp37611_c0_seq1	100	448	0	0	5	452	1	448	0	888	AT2G24060	N	--
comp50140_c0_seq1	comp37686_c1_seq15	100	495	0	0	6	500	146	640	0	981	ATMG00410	N	ATP6-1	ATPase subunit 6-1
comp52750_c0_seq1	comp37819_c0_seq1	100	533	0	0	1	533	39	571	0	1057	--	N	--	--
comp534_c0_seq1	comp40482_c1_seq1	100	432	0	0	301	732	4	435	0	856	AT2G07715	N	--
comp534_c0_seq2	comp40482_c1_seq1	100	432	0	0	320	751	4	435	0	856	AT2G07715	N	--
comp55337_c0_seq1	comp42599_c0_seq7	100	528	0	0	1	528	970	1497	0	1047	AT2G37570	N	SLT1	sodium- and lithium-tolerant 1
comp56556_c0_seq1	comp38297_c0_seq1	100	400	0	0	1	400	1709	2108	0	793	AT5G27640	N	TIF3B1	translation initiation factor 3B1
comp578_c0_seq1	comp41704_c0_seq6	100	465	0	0	1	465	51	515	0	922	AT5G53080	N	--
comp59861_c0_seq1	comp38914_c0_seq3	100	871	0	0	1	871	462	1332	0	1727	AT3G58840	N	PMD1	peroxisomal and mitochondrial division factor 1
comp60662_c0_seq1	comp35342_c0_seq1	100	362	0	0	1	362	462	823	0	718	AT2G37678	N	PAT3	PHYTOCHROME A SIGNAL TRANSDUCTION 3
comp6236_c0_seq1	comp37760_c0_seq4	100	331	0	0	1	331	98	428	0	656	--	N	--	--
comp68348_c0_seq1	comp1511_c0_seq1	100	428	0	0	7	434	1	428	0	735	--	N	--	--
comp73814_c0_seq1	comp44528_c0_seq7	100	339	0	0	9	347	15	353	0	672	--	N	--	--
comp77311_c0_seq1	comp37031_c0_seq1	100	410	0	0	1	410	302	711	0	813	AT2G28240	N	--
comp79158_c0_seq1	comp21367_c0_seq1	100	380	0	0	1	380	40	419	0	688	--	N	--	--
comp8030_c0_seq1	comp42587_c2_seq10	100	331	0	0	1	331	199	529	0	656	--	N	--	--
comp822_c0_seq1	comp39365_c5_seq9	100	346	0	0	1	346	121	466	0	686	ATMG01320	N	NAD2B	NADH dehydrogenase 2B
comp8719_c0_seq1	comp19134_c0_seq1	100	321	0	0	1	321	78	398	0	636	AT4G04650	N	--
comp8770_c0_seq1	comp36608_c1_seq1	100	771	0	0	1	771	748	1518	0	1528	AT4G16730	N	TPS02	terpene synthase 02
comp90769_c0_seq1	comp118412_c0_seq1	100	526	0	0	1	526	126	651	0	1043	AT2G27430	N	--
comp97216_c0_seq1	comp14382_c0_seq1	100	332	0	0	3	334	4	335	0	658	AT2G27490	N	ATCOAE
comp97267_c0_seq1	comp35355_c1_seq1	100	351	0	0	43	393	1	351	0	696	AT2G46510	N	ATAIB	ABA-inducible BHLH-type transcription factor
comp9818_c0_seq1	comp14617_c0_seq1	100	465	0	0	177	641	154	618	0	922	AT2G43820	N	UGT74F2	UDP-glucosyltransferase 74F2
comp9844_c0_seq1	comp38426_c1_seq1	100	716	0	0	1	716	333	1048	0	1419	AT2G33835	N	FES1	FRIGIDA-ESSENTIAL 1
comp17828_c0_seq1	comp29098_c0_seq3	99.94	1564	1	0	1	1564	38	1601	0	2979	AT4G16620	N	UMAMIT8	Usually multiple acids move in and out Transporters 8
comp27755_c0_seq4	comp37686_c3_seq1	99.94	3270	2	0	1	3270	195	3464	0	6466	ATMG00030	N	ORF107A
comp33427_c0_seq5	comp39101_c0_seq1	99.94	1724	1	0	1	1724	109	1832	0	3356	AT2G26930	N	PDE277	PIGMENT DEFECTIVE 277
comp33427_c0_seq3	comp39101_c0_seq4	99.93	1423	1	0	1	1423	109	1531	0	2813	AT2G26930	N	PDE277	PIGMENT DEFECTIVE 277
comp20544_c0_seq1	comp35460_c0_seq1	99.92	1227	1	0	1	1227	1	1227	0	2383	--	N	--	--
comp20544_c0_seq3	comp35460_c0_seq1	99.92	1227	1	0	1	1227	1	1227	0	2383	AT5G40210	N	UMAMIT42	Usually multiple acids move in and out Transporters 42
comp34341_c0_seq4	comp31543_c0_seq1	99.92	1184	1	0	5	1188	6	1189	0	2187	AT5G35170	N	--
comp25747_c0_seq1	comp32252_c0_seq1	99.91	2124	1	1	4	2126	25	2148	0	4086	ATMG01190	N	ATP1	ATP synthase subunit 1
comp26286_c0_seq2	comp37686_c1_seq16	99.91	1089	1	0	1	1089	530	1618	0	2109	ATMG00160	N	COX2	cytochrome oxidase 2
comp16133_c0_seq2	comp26694_c0_seq4	99.9	991	1	0	45	1035	16	1006	0	1861	AT1G66390	Y	PAP2	PRODUCTION OF ANTHOCYANIN PIGMENT 2
comp27755_c0_seq6	comp37686_c3_seq3	99.9	1945	2	0	1332	3276	194	2138	0	3840	AT2G07706	N	--
comp31444_c4_seq1	comp39365_c10_seq1	99.9	1031	0	1	37	1066	17	1047	0	1897	--	N	--	--
comp32302_c0_seq5	comp39812_c1_seq5	99.9	1963	2	0	6	1968	59	2021	0	3679	AT2G26280	N	CID7	CTC-interacting domain 7
comp17828_c0_seq2	comp29098_c0_seq3	99.89	946	1	0	726	1671	656	1601	0	1754	AT4G16620	N	UMAMIT8	Usually multiple acids move in and out Transporters 8
comp30294_c0_seq1	comp29362_c0_seq1	99.89	938	1	0	2	939	1	938	0	1852	AT2G27590	N	--
comp31159_c0_seq5	comp35818_c0_seq2	99.89	899	1	0	464	1362	464	1362	0	1774	AT2G27285	N	--
comp32302_c0_seq6	comp39812_c1_seq2	99.89	874	1	0	6	879	59	932	0	1487	AT2G26280	N	CID7	CTC-interacting domain 7
comp16133_c0_seq1	comp26694_c0_seq3	99.87	768	1	0	45	812	16	783	0	1419	AT1G66390	Y	PAP2	PRODUCTION OF ANTHOCYANIN PIGMENT 2
comp22463_c2_seq2	comp39275_c1_seq14	99.87	776	1	0	1	776	88	863	0	1447	AT4G31880	N	--
comp25321_c0_seq1	comp33053_c0_seq1	99.87	793	1	0	1	793	485	1277	0	1564	--	N	--	--
comp29845_c3_seq1	comp42767_c0_seq53	99.87	776	1	0	1	776	256	1031	0	1530	AT2G46830	N	CCA1	circadian clock associated 1
comp31719_c1_seq1	comp43972_c0_seq1	99.87	783	1	0	1	783	4	786	0	1503	AT2G41900	N	OXS2	OXIDATIVE STRESS 2
comp32302_c0_seq4	comp39812_c1_seq1	99.87	781	1	0	979	1759	346	1126	0	1540	AT2G26280	N	CID7	CTC-interacting domain 7
comp32302_c0_seq9	comp39812_c1_seq1	99.87	781	1	0	958	1738	346	1126	0	1540	AT2G26280	N	CID7	CTC-interacting domain 7
comp22463_c2_seq1	comp39275_c1_seq18	99.86	711	1	0	1	711	88	798	0	1318	AT4G31880	N	--
comp25260_c0_seq1	comp27206_c0_seq1	99.86	712	1	0	1	712	124	835	0	1403	AT4G14760	N	NET1B	Networked 1B
comp32087_c0_seq8	comp34337_c1_seq1	99.86	1422	0	2	2	1422	18	1438	0	2656	AT4G16360	N	--
comp24281_c0_seq2	comp30519_c1_seq1	99.85	654	1	0	145	798	1	654	0	1247	AT4G14605	N	MDA1	MTERF DEFECTIVE IN Arabidopsis1
comp32087_c0_seq2	comp34337_c1_seq1	99.85	655	0	1	2	656	18	671	0	1211	AT4G16360	N	--
comp32258_c2_seq1	comp27467_c0_seq1	99.85	1959	3	0	83	2041	9	1967	0	3860	AT2G01021	N	--
comp36433_c1_seq7	comp36531_c0_seq1	99.85	663	0	1	650	1312	2	663	0	1298	AT1G04430	N	--
comp36433_c1_seq8	comp36531_c0_seq1	99.85	663	0	1	929	1591	2	663	0	1298	AT1G04430	N	--
comp18675_c0_seq1	comp39128_c1_seq3	99.84	633	1	0	1	633	73	705	0	1199	--	N	--	--
comp32277_c0_seq4	comp40655_c1_seq2	99.84	636	1	0	17	652	314	949	0	1253	AT2G32970	N	--
comp34186_c0_seq1	comp36376_c1_seq2	99.84	609	1	0	14	622	1	609	0	1199	AT4G13460	N	SUVH9	SU(VAR)3-9 homolog 9
comp36260_c0_seq6	comp33619_c0_seq2	99.84	628	1	0	24	651	89	716	0	1237	AT4G14570	N	AtAARE
comp34424_c0_seq1	comp41918_c0_seq4	99.83	589	1	0	563	1151	1	589	0	1160	AT2G44040	N	--
comp35817_c2_seq7	comp38721_c2_seq1	99.83	583	1	0	1	583	89	671	0	963	AT2G28380	N	DRB2	dsRNA-binding protein 2
comp35820_c0_seq2	comp31118_c1_seq1	99.83	1164	2	0	1	1164	173	1336	0	2292	AT2G36290	N	--
comp21290_c1_seq1	comp34839_c1_seq1	99.82	567	1	0	39	605	279	845	0	1116	AT4G15955	N	--
comp22250_c1_seq1	comp38734_c0_seq3	99.82	556	0	1	1	555	895	1450	0	1045	--	N	--	--
comp22250_c4_seq2	comp38734_c0_seq1	99.82	566	1	0	1	566	2	567	0	1072	ATMG00580	N	NAD4	NADH dehydrogenase subunit 4
comp31245_c0_seq7	comp29404_c1_seq1	99.82	1104	2	0	20	1123	41	1144	0	2173	AT5G39590	N	--
comp34276_c0_seq3	comp42323_c0_seq5	99.82	1675	3	0	30	1704	1	1675	0	3297	AT2G46710	N	ROPGAP3	ROP guanosine triphosphatase (GTPase)-activating protein 3
comp788_c0_seq1	comp33475_c1_seq2	99.82	569	1	0	1	569	226	794	0	1120	AT4G00270	N	--
comp89093_c0_seq1	comp28600_c0_seq1	99.82	568	1	0	1	568	759	1326	0	1118	AT4G22180	N	--
comp24281_c0_seq1	comp30519_c1_seq1	99.81	540	1	0	95	634	115	654	0	1063	AT4G14605	N	MDA1	MTERF DEFECTIVE IN Arabidopsis1
comp27632_c0_seq1	comp37134_c2_seq1	99.81	538	1	0	1	538	1	538	0	1059	AT5G37500	N	GORK	gated outwardly-rectifying K+ channel
comp32760_c0_seq6	comp40539_c0_seq11	99.81	519	1	0	1	519	442	960	0	1021	AT4G16110	N	RR2	response regulator 2
comp33278_c0_seq2	comp39116_c3_seq3	99.81	535	1	0	7	541	73	607	0	1053	AT2G47700	N	RFI2	RED AND FAR-RED INSENSITIVE 2
comp34110_c0_seq5	comp40482_c6_seq2	99.81	519	1	0	1	519	1	519	0	1021	ATMG00560	N	RPL2
comp36457_c2_seq2	comp40021_c1_seq9	99.81	526	1	0	1	526	145	670	0	1035	AT1G78900	N	VHA-A	vacuolar ATP synthase subunit A
comp36457_c2_seq6	comp40021_c1_seq9	99.81	526	1	0	1	526	145	670	0	1035	AT1G78900	N	VHA-A	vacuolar ATP synthase subunit A
comp58665_c0_seq1	comp41520_c1_seq6	99.81	513	1	0	1	513	1138	1650	0	1009	AT4G15880	N	ESD4	EARLY IN SHORT DAYS 4
comp13978_c1_seq1	comp40626_c0_seq9	99.8	495	1	0	1	495	2696	3190	0	973	AT2G27980	N	--
comp14830_c0_seq1	comp21501_c0_seq1	99.8	510	1	0	1	510	96	605	0	1003	AT1G33710	N	--
comp15748_c0_seq1	comp40997_c1_seq6	99.8	499	1	0	1	499	55	553	0	981	--	N	--	--
comp20544_c1_seq1	comp44223_c3_seq2	99.8	501	1	0	1	501	150	650	0	985	AT5G40210	N	UMAMIT42	Usually multiple acids move in and out Transporters 42
comp28277_c0_seq4	comp20973_c0_seq1	99.8	489	1	0	1	489	86	574	0	961	--	N	--	--
comp34276_c0_seq6	comp42323_c0_seq5	99.8	1468	3	0	198	1665	208	1675	0	2886	AT2G46710	N	ROPGAP3	ROP guanosine triphosphatase (GTPase)-activating protein 3
comp35790_c0_seq7	comp41609_c0_seq19	99.8	1519	3	0	116	1634	136	1654	0	2916	AT2G43650	N	EMB2777	EMBRYO DEFECTIVE 2777
comp788_c0_seq2	comp33475_c1_seq1	99.8	494	1	0	1	494	226	719	0	971	AT4G00270	N	--
comp10935_c0_seq1	comp31623_c0_seq1	99.79	468	1	0	30	497	101	568	0	920	--	N	--	--
comp12874_c1_seq1	comp40030_c0_seq2	99.79	471	1	0	19	489	877	1347	0	926	--	N	--	--
comp13346_c0_seq1	comp17736_c0_seq1	99.79	478	1	0	1	478	20	497	0	940	ATCG01250	N	NDHB.2
comp13513_c0_seq1	comp42178_c2_seq13	99.79	482	1	0	1	482	1030	1511	0	948	AT3G26850	N	--
comp26286_c0_seq1	comp37686_c1_seq14	99.79	469	1	0	1	469	228	696	0	922	ATMG00160	N	COX2	cytochrome oxidase 2
comp27199_c1_seq1	comp33642_c0_seq5	99.79	468	1	0	1	468	109	576	0	920	AT2G24860	N	--
comp28195_c0_seq3	comp34397_c0_seq1	99.79	479	1	0	29	507	1	479	0	942	AT4G17960	N	--
comp31638_c0_seq2	comp43860_c1_seq2	99.79	468	1	0	1	468	114	581	0	920	AT2G44525	N	--
comp34951_c0_seq9	comp38852_c1_seq4	99.79	971	2	0	1	971	71	1041	0	1909	AT5G61440	N	ACHT5	atypical CYS HIS rich thioredoxin 5
comp35778_c0_seq1	comp27102_c1_seq1	99.79	470	1	0	1	470	1223	1692	0	924	AT4G17410	N	--
comp35795_c0_seq6	comp40393_c0_seq2	99.79	476	1	0	1	476	918	1393	0	936	AT4G12770	N	--
comp8593_c0_seq1	comp30509_c1_seq1	99.79	480	1	0	1	480	122	601	0	944	--	N	--	--
comp17474_c0_seq1	comp39365_c5_seq9	99.78	458	1	0	1	458	818	1275	0	858	--	N	--	--
comp20764_c0_seq1	comp33801_c0_seq3	99.78	456	0	1	62	517	1	455	0	888	--	N	--	--
comp23557_c3_seq2	comp40482_c9_seq7	99.78	464	1	0	1	464	613	1076	0	835	ATMG01275	N	ND1	NAD(P)H DEHYDROGENASE 1
comp28345_c1_seq1	comp34184_c0_seq1	99.78	447	1	0	1	447	63	509	0	878	AT4G13830	N	J20	DNAJ-like 20
comp34833_c5_seq1	comp42715_c0_seq3	99.78	453	1	0	50	502	193	645	0	890	AT4G14900	N	--
comp35566_c1_seq4	comp33513_c2_seq1	99.78	463	1	0	18	480	39	501	0	839	--	N	--	--
comp35677_c0_seq4	comp36435_c0_seq1	99.78	459	1	0	1	459	72	530	0	902	AT5G40200	N	DegP9	DegP protease 9
comp36126_c1_seq4	comp43626_c1_seq12	99.78	456	1	0	1	456	102	557	0	896	AT4G15560	N	DXS1	1-deoxy-D-xylulose 5-phosphate (DXP) synthase 1
comp14957_c0_seq1	comp35677_c0_seq7	99.77	434	1	0	71	504	363	796	0	852	--	N	--	--
comp23557_c3_seq1	comp40482_c9_seq7	99.77	432	1	0	63	494	645	1076	0	771	ATMG01275	N	ND1	NAD(P)H DEHYDROGENASE 1
comp28277_c0_seq2	comp20973_c0_seq2	99.77	439	1	0	4	442	100	538	0	862	--	N	--	--
comp34833_c3_seq1	comp41390_c0_seq1	99.77	438	1	0	1	438	184	621	0	860	AT3G22440	N	--
comp35125_c0_seq2	comp43208_c0_seq19	99.77	436	1	0	1	436	743	1178	0	856	AT2G38560	N	TFIIS	transcript elongation factor IIS
comp3513_c0_seq1	comp42587_c0_seq1	99.77	433	0	1	1	433	65	496	0	801	AT5G56730	N	--
comp9852_c0_seq1	comp32995_c0_seq1	99.77	439	1	0	1	439	154	592	0	862	AT5G37380	N	--
comp16514_c0_seq1	comp42227_c0_seq2	99.76	413	1	0	1	413	250	662	0	811	AT2G43850	N	--
comp24392_c0_seq1	comp44080_c1_seq4	99.76	419	1	0	1	419	639	1057	0	823	AT4G18010	N	IP5PII	INOSITOL(1,4,5)P3 5-PHOSPHATASE II
comp26758_c0_seq2	comp35557_c1_seq4	99.76	416	1	0	1	416	217	632	0	817	--	N	--	--
comp29055_c0_seq3	comp25240_c0_seq1	99.76	425	1	0	156	580	1	425	0	835	AT2G40435	N	--
comp30476_c1_seq2	comp37573_c0_seq1	99.76	843	2	0	12	854	198	1040	0	1655	ATMG00730	N	COX3	cytochrome c oxidase subunit 3
comp30476_c1_seq3	comp37573_c0_seq1	99.76	843	2	0	12	854	198	1040	0	1655	ATMG00730	N	COX3	cytochrome c oxidase subunit 3
comp34720_c1_seq2	comp41976_c0_seq2	99.76	421	1	0	11	431	57	477	0	827	AT2G34680	N	AIR9	AUXIN-INDUCED IN ROOT CULTURES 9
comp35604_c0_seq3	comp42116_c4_seq3	99.76	409	1	0	1	409	111	519	0	803	AT2G41960	N	--
comp91287_c0_seq1	comp3557_c0_seq1	99.76	414	1	0	32	445	1	414	0	813	AT5G02700	N	--
comp16854_c0_seq1	comp37112_c1_seq1	99.75	402	1	0	4	405	14	415	0	735	--	N	--	--
comp19177_c1_seq1	comp26068_c1_seq1	99.75	398	1	0	1	398	1	398	0	710	AT3G30200	N	--
comp24825_c3_seq1	comp42268_c0_seq6	99.75	393	1	0	1	393	292	684	0	771	ATMG00665	N	NAD5B	NADH dehydrogenase 5B
comp26511_c0_seq1	comp30898_c0_seq1	99.75	402	1	0	1	402	38	439	0	789	AT4G13330	N	--
comp26738_c0_seq1	comp35498_c0_seq1	99.75	816	0	1	1	816	272	1085	0	1596	AT4G16710	N	--
comp31021_c0_seq5	comp42031_c2_seq14	99.75	407	1	0	235	641	1	407	0	799	AT5G41690	N	--
comp32419_c0_seq4	comp39249_c0_seq3	99.75	404	1	0	1	404	770	1173	0	793	AT2G33360	N	--
comp33068_c0_seq2	comp40150_c2_seq1	99.75	401	1	0	203	603	328	728	0	787	AT2G44730	N	--
comp33068_c0_seq7	comp40150_c2_seq1	99.75	400	1	0	307	706	329	728	0	785	AT2G44730	N	--
comp33918_c0_seq4	comp35359_c0_seq1	99.75	402	1	0	1	402	1931	2332	0	789	AT4G16760	N	ATACX1
comp34341_c0_seq3	comp31543_c0_seq2	99.75	406	1	0	5	410	6	411	0	644	--	N	--	--
comp35654_c0_seq1	comp38711_c0_seq1	99.75	402	1	0	1	402	300	701	0	789	AT2G33820	N	MBAC1
comp143144_c0_seq1	comp154691_c0_seq1	99.74	391	1	0	1	391	57	447	0	767	ATCG01280	N	YCF2.2
comp20629_c0_seq2	comp28691_c0_seq1	99.74	383	1	0	2	384	24	406	0	751	AT4G16146	N	--
comp28370_c0_seq10	comp42268_c1_seq1	99.74	388	1	0	1	388	2101	2488	0	714	ATMG00080	N	RPL16	ribosomal protein L16
comp32885_c0_seq5	comp39030_c0_seq1	99.74	383	1	0	5	387	54	436	0	751	AT4G16210	N	ECHIA	enoyl-CoA hydratase/isomerase A
comp33540_c0_seq4	comp43762_c0_seq9	99.74	1172	3	0	194	1365	1	1172	0	2300	--	N	--	--
comp97_c0_seq1	comp29492_c0_seq2	99.74	380	1	0	47	426	1	380	0	745	AT5G40600	N	--
comp18883_c1_seq1	comp47696_c0_seq1	99.73	367	1	0	1	367	488	854	0	672	ATCG00540	N	PETA	photosynthetic electron transfer A
comp2040_c0_seq1	comp28398_c0_seq1	99.73	375	1	0	1	375	252	626	0	735	--	N	--	--
comp26370_c0_seq2	comp32396_c0_seq3	99.73	365	0	1	102	465	1	365	0	636	--	N	--	--
comp27349_c0_seq2	comp35811_c1_seq2	99.73	375	1	0	1	375	267	641	0	735	AT2G36800	N	UGT73C5	UDP-GLUCOSYL TRANSFERASE 73C5
comp27743_c0_seq1	comp39365_c5_seq5	99.73	747	1	1	22	767	260	1006	0	1350	ATMG01320	N	NAD2B	NADH dehydrogenase 2B
comp27743_c0_seq2	comp39365_c5_seq5	99.73	747	1	1	22	767	260	1006	0	1350	ATMG01320	N	NAD2B	NADH dehydrogenase 2B
comp32087_c0_seq1	comp34337_c1_seq1	99.73	368	0	1	2	369	18	384	0	642	--	N	--	--
comp52983_c0_seq1	comp39354_c0_seq6	99.73	372	1	0	1	372	590	961	0	729	AT2G39270	N	--
comp13423_c0_seq1	comp124066_c0_seq1	99.72	362	1	0	129	490	1	362	0	710	AT2G05520	N	GRP3	GLYCINE-RICH PROTEIN 3
comp18908_c1_seq1	comp21367_c0_seq1	99.72	359	1	0	1	359	493	135	0	704	--	N	--	--
comp26843_c0_seq5	comp37686_c11_seq1	99.72	359	1	0	167	525	1	359	0	704	ATMG01040	N	ORF107F
comp31428_c0_seq6	comp36350_c0_seq5	99.72	353	1	0	302	654	1	353	0	692	AT4G14145	N	--
comp31946_c1_seq1	comp31379_c0_seq2	99.72	361	1	0	18	378	71	431	0	708	AT2G44690	N	ROP8	RHO-RELATED PROTEIN FROM PLANTS 8
comp36265_c0_seq19	comp43678_c1_seq4	99.72	711	2	0	1	711	587	1297	0	1394	AT4G16420	N	PRZ1	PROPORZ1
comp89865_c0_seq1	comp28505_c0_seq1	99.72	361	1	0	1	361	614	254	0	708	AT2G24540	N	AFR	ATTENUATED FAR-RED RESPONSE
comp17516_c1_seq1	comp38662_c0_seq3	99.71	340	1	0	1	340	220	559	0	666	AT2G27110	N	FRS3	FAR1-related sequence 3
comp25569_c0_seq2	comp21613_c0_seq1	99.71	341	1	0	178	518	290	630	0	668	AT2G29180	N	--
comp26850_c0_seq3	comp41611_c2_seq1	99.71	345	1	0	1	345	362	706	0	676	AT5G35790	N	G6PD1	glucose-6-phosphate dehydrogenase 1
comp31428_c0_seq1	comp36350_c0_seq1	99.71	343	1	0	302	644	1	343	0	672	AT4G14145	N	--
comp22484_c1_seq1	comp29388_c1_seq1	99.7	662	2	0	25	686	1	662	0	1296	AT5G03490	N	--
comp25274_c0_seq1	comp44175_c2_seq4	99.7	334	0	1	4	337	135	467	0	646	--	N	--	--
comp33068_c0_seq3	comp40150_c2_seq4	99.7	331	1	0	307	637	329	659	0	648	AT2G44730	N	--
comp33068_c0_seq6	comp40150_c2_seq4	99.7	332	1	0	203	534	328	659	0	650	AT2G44730	N	--
comp3316_c0_seq1	comp36261_c0_seq1	99.7	331	0	1	1	331	463	792	0	640	--	N	--	--
comp33738_c1_seq3	comp20990_c0_seq1	99.7	331	1	0	1	331	546	876	0	648	AT5G40140	N	--
comp34225_c0_seq3	comp35737_c0_seq1	99.7	331	1	0	1	331	796	1126	0	648	AT2G46630	N	--
comp35026_c0_seq1	comp41429_c0_seq6	99.7	330	1	0	109	438	219	548	0	646	AT2G32860	N	BGLU33	beta glucosidase 33
comp35121_c0_seq9	comp35342_c0_seq1	99.7	338	1	0	31	368	19	356	0	662	AT2G37678	N	PAT3	PHYTOCHROME A SIGNAL TRANSDUCTION 3
comp35980_c4_seq7	comp42566_c0_seq6	99.7	1690	5	0	1	1690	36	1725	0	3311	AT2G36910	N	PGP1	P-GLYCOPROTEIN 1
comp881_c0_seq1	comp26396_c0_seq1	99.7	332	1	0	1	332	2	333	0	650	AT4G37930	N	STM	SERINE TRANSHYDROXYMETHYLTRANSFERASE
comp92119_c0_seq1	comp36123_c1_seq2	99.7	330	1	0	1	330	2029	2358	0	646	AT2G46240	N	BAG6	BCL-2-associated athanogene 6
comp9993_c0_seq1	comp40976_c0_seq3	99.7	330	1	0	17	346	43	372	0	646	--	N	--	--
comp21533_c2_seq1	comp37112_c2_seq3	99.69	325	1	0	1	325	4545	4869	0	636	ATCG00150	N	ATPI
comp24856_c1_seq1	comp37686_c1_seq9	99.69	654	1	1	1	654	29	681	0	1219	ATMG00640	N	ORF25
comp30498_c0_seq3	comp27205_c0_seq2	99.69	639	2	0	12	650	16	654	0	1251	AT4G16450	N	--
comp30792_c0_seq3	comp42460_c3_seq13	99.69	1588	3	1	1	1588	57	1642	0	3102	AT2G42590	N	GRF9	general regulatory factor 9
comp31653_c0_seq2	comp38754_c0_seq1	99.69	324	1	0	1191	1514	61	384	0	634	AT2G41890	N	--
comp66279_c0_seq1	comp20479_c0_seq1	99.69	327	1	0	14	340	826	1152	0	640	--	N	--	--
comp31890_c0_seq12	comp32534_c0_seq1	99.68	932	3	0	12	943	9	940	0	1824	AT4G17940	N	--
comp32112_c0_seq3	comp40758_c0_seq1	99.68	634	2	0	1	634	14	647	0	1241	AT2G42910	N	--
comp29033_c0_seq1	comp34057_c2_seq1	99.67	902	3	0	2	903	1	902	0	1764	AT2G47600	N	MHX1	MAGNESIUM/PROTON EXCHANGER 1
comp18743_c0_seq1	comp40482_c2_seq1	99.66	584	2	0	1	584	2	585	0	1142	--	N	--	--
comp31579_c0_seq1	comp38662_c1_seq2	99.66	1483	2	1	21	1503	21	1500	0	2896	AT2G27110	N	FRS3	FAR1-related sequence 3
comp19284_c0_seq2	comp33530_c0_seq1	99.64	833	0	1	1	833	4	833	0	1624	AT3G16580	N	--
comp33828_c3_seq2	comp41582_c0_seq6	99.64	557	2	0	21	577	29	585	0	1088	AT3G10280	N	KCS14	3-ketoacyl-CoA synthase 14
comp35265_c0_seq7	comp34986_c0_seq1	99.64	1103	4	0	1154	2256	1	1103	0	2155	AT2G42320	N	--
comp36300_c0_seq5	comp41863_c0_seq1	99.64	558	2	0	1	558	980	1537	0	1090	AT2G26990	N	FUS12	FUSCA 12
comp19938_c0_seq1	comp38734_c4_seq1	99.63	542	2	0	1	542	628	1169	0	1059	--	N	--	--
comp19502_c0_seq1	comp14459_c0_seq1	99.62	529	2	0	4	532	19	547	0	1033	AT2G39050	N	EULS3	Euonymus lectin S3
comp25170_c5_seq1	comp39429_c3_seq1	99.62	532	2	0	1	532	1155	1686	0	991	ATMG00590	N	ORF313
comp31258_c0_seq2	comp32023_c2_seq1	99.62	521	1	1	30	549	86	606	0	1009	AT5G40480	N	EMB3012	embryo defective 3012
comp31890_c0_seq4	comp32534_c0_seq1	99.62	783	3	0	142	924	158	940	0	1528	AT4G17940	N	--
comp34676_c0_seq3	comp40814_c0_seq4	99.62	520	2	0	11	530	17	536	0	973	AT2G26590	N	RPN13	regulatory particle non-ATPase 13
comp21867_c1_seq1	comp39597_c1_seq2	99.61	509	2	0	1	509	204	712	0	993	--	N	--	--
comp23247_c0_seq1	comp39365_c6_seq1	99.6	498	2	0	2	499	938	1435	0	971	ATMG00290	N	RPS4	mitochondrial ribosomal protein S4
comp28805_c0_seq3	comp33505_c1_seq1	99.6	498	2	0	142	639	8	505	0	971	AT2G34050	N	--
comp33399_c0_seq2	comp38205_c0_seq1	99.6	503	2	0	3	505	1	503	0	981	AT2G44420	N	--
comp34861_c1_seq1	comp43440_c0_seq15	99.6	496	2	0	1	496	91	586	0	926	AT2G29190	N	PUM2	pumilio 2
comp36457_c2_seq11	comp43829_c3_seq11	99.6	495	2	0	16	510	18	512	0	846	AT3G16740	N	--
comp37828_c0_seq1	comp38888_c0_seq6	99.6	1249	2	1	116	1364	19	1264	0	2432	AT2G32870	N	--
comp27755_c0_seq5	comp37686_c3_seq2	99.59	1217	5	0	47	1263	115	1331	0	2331	--	N	--	--
comp34174_c0_seq1	comp36419_c1_seq2	99.59	483	2	0	1	483	466	948	0	942	AT3G46100	N	HRS1	Histidyl-tRNA synthetase 1
comp36482_c0_seq7	comp42781_c4_seq2	99.59	483	2	0	1	483	410	892	0	900	AT2G28520	N	VHA-A1	vacuolar proton ATPase A1
comp17008_c0_seq1	comp32886_c0_seq1	99.58	473	2	0	1	473	87	559	0	922	AT2G28510	N	--
comp31314_c0_seq1	comp41224_c0_seq3	99.58	473	2	0	1	473	364	836	0	922	AT2G34790	N	MEE23	MATERNAL EFFECT EMBRYO ARREST 23
comp33426_c0_seq3	comp34896_c1_seq1	99.58	720	3	0	13	732	295	1014	0	1403	AT2G35960	N	NHL12	NDR1/HIN1-like 12
comp34533_c1_seq23	comp37900_c1_seq7	99.58	473	2	0	379	851	18	490	0	922	AT2G43340	N	--
comp36319_c0_seq1	comp44342_c0_seq8	99.58	475	2	0	177	651	5	479	0	926	AT2G47070	N	SPL1	squamosa promoter binding protein-like 1
comp36401_c0_seq2	comp41883_c0_seq1	99.58	479	2	0	9	487	27	505	0	886	AT2G44450	N	BGLU15	beta glucosidase 15
comp21122_c0_seq1	comp29413_c1_seq1	99.57	920	4	0	1	920	1	920	0	1792	ATMG00830	N	CCB382	cytochrome C biogenesis 382
comp30410_c0_seq2	comp35510_c0_seq5	99.57	462	2	0	305	766	1	462	0	900	AT2G24490	N	RPA32A
comp30457_c1_seq2	comp34816_c0_seq1	99.57	700	3	0	1	700	495	1194	0	1364	AT4G16845	N	VRN2	REDUCED VERNALIZATION RESPONSE 2
comp90952_c0_seq1	comp39523_c0_seq10	99.57	464	2	0	1	464	265	728	0	862	--	N	--	--
comp11412_c0_seq1	comp32258_c1_seq1	99.56	1593	4	2	46	1637	1	1591	0	2958	--	N	--	--
comp195557_c0_seq1	comp126281_c0_seq1	99.56	452	2	0	1	452	178	629	0	880	AT5G59310	N	LTP4	lipid transfer protein 4
comp27878_c0_seq2	comp38267_c1_seq3	99.56	458	2	0	1	458	188	645	0	892	AT2G36240	N	--
comp31921_c0_seq3	comp42431_c0_seq46	99.56	450	2	0	32	481	1	450	0	835	AT2G44620	N	MTACP1	MITOCHONDRIAL ACYL CARRIER PROTEIN 1
comp36170_c0_seq5	comp41498_c0_seq2	99.56	678	3	0	1	678	43	720	0	1320	AT4G13780	N	--
comp12518_c0_seq1	comp40270_c2_seq22	99.55	440	2	0	1	440	920	1359	0	856	AT4G17640	N	CKB2	casein kinase II beta chain 2
comp15058_c0_seq1	comp32837_c0_seq1	99.55	669	3	0	1	669	11	679	0	1302	--	N	--	--
comp34366_c1_seq1	comp41206_c0_seq1	99.55	883	2	1	1	883	274	1154	0	1713	AT2G24280	N	--
comp51243_c0_seq1	comp39365_c6_seq1	99.55	440	0	1	1	440	1710	2147	0	803	--	N	--	--
comp15331_c0_seq1	comp43197_c0_seq1	99.54	1097	5	0	136	1232	23	1119	0	2135	ATCG00020	N	PSBA	photosystem II reaction center protein A
comp19613_c1_seq1	comp41263_c4_seq6	99.54	438	2	0	115	552	49	486	0	852	AT5G63300	N	--
comp35238_c0_seq3	comp42611_c1_seq17	99.54	656	3	0	202	857	1	656	0	1277	AT2G44710	N	--
comp12208_c0_seq1	comp147937_c0_seq1	99.53	427	2	0	28	454	1	427	0	831	AT2G24680	N	--
comp25253_c0_seq2	comp40626_c0_seq8	99.53	423	2	0	2	424	1	423	0	823	AT2G27980	N	--
comp34080_c1_seq2	comp42572_c0_seq2	99.53	423	2	0	2	424	125	547	0	823	AT4G24840	N	--
comp21341_c0_seq1	comp34066_c0_seq1	99.52	619	3	0	1	619	75	693	0	1203	AT4G15520	N	--
comp28440_c0_seq1	comp44072_c2_seq6	99.52	420	2	0	1	420	64	483	0	769	AT2G40070	N	--
comp34951_c0_seq7	comp38852_c1_seq3	99.52	826	3	1	1	826	71	895	0	1598	AT5G61440	N	ACHT5	atypical CYS HIS rich thioredoxin 5
comp13228_c0_seq1	comp41134_c0_seq4	99.51	406	2	0	63	468	27	432	0	789	AT5G12020	N	HSP17.6II	17.6 kDa class II heat shock protein
comp22226_c0_seq1	comp37801_c0_seq2	99.51	408	2	0	2	409	25	432	0	793	--	N	--	--
comp30426_c1_seq2	comp43932_c1_seq1	99.51	410	2	0	187	596	230	639	0	797	AT4G15280	N	UGT71B5	UDP-glucosyl transferase 71B5
comp34174_c0_seq4	comp36419_c1_seq2	99.51	407	2	0	4	410	542	948	0	791	AT3G46100	N	HRS1	Histidyl-tRNA synthetase 1
comp36457_c2_seq10	comp40021_c1_seq19	99.51	609	3	0	1	609	145	753	0	1183	AT1G78900	N	VHA-A	vacuolar ATP synthase subunit A
comp36457_c2_seq3	comp40021_c1_seq19	99.51	609	3	0	1	609	145	753	0	1183	AT1G78900	N	VHA-A	vacuolar ATP synthase subunit A
comp10750_c0_seq1	comp44167_c1_seq12	99.5	401	2	0	1	401	3	403	0	779	--	N	--	--
comp128722_c0_seq1	comp43346_c0_seq122	99.5	402	2	0	1	402	812	1213	0	781	AT2G47820	N	--
comp21849_c1_seq1	comp40246_c1_seq1	99.5	404	2	0	1	404	613	1016	0	743	ATMG01360	N	COX1	cytochrome oxidase
comp375608_c0_seq1	comp31795_c0_seq1	99.5	398	2	0	1	398	111	508	0	773	AT3G54890	N	LHCA1	photosystem I light harvesting complex gene 1
comp34969_c0_seq3	comp42338_c0_seq5	99.49	593	3	0	53	645	1	593	0	1152	AT2G32990	N	GH9B8	glycosyl hydrolase 9B8
comp12984_c0_seq1	comp29960_c0_seq1	99.48	381	2	0	1	381	42	422	0	739	AT2G24720	N	GLR2.2	glutamate receptor 2.2
comp17015_c0_seq2	comp26584_c0_seq1	99.48	575	3	0	1	575	187	761	0	1074	AT2G25730	N	--
comp27961_c0_seq2	comp34101_c0_seq3	99.48	387	2	0	71	457	1	387	0	751	AT4G17895	N	UBP20	ubiquitin-specific protease 20
comp28366_c1_seq2	comp36583_c1_seq1	99.48	957	5	0	96	1052	20	976	0	1857	AT2G24180	N	CYP71B6	cytochrome p450 71b6
comp28370_c0_seq1	comp31557_c1_seq1	99.48	764	4	0	12	775	23	786	0	1483	ATMG00270	N	NAD6	NADH dehydrogenase 6
comp28370_c0_seq2	comp31557_c1_seq1	99.48	764	4	0	12	775	23	786	0	1483	AT4G00780	N	--
comp28370_c0_seq8	comp31557_c1_seq1	99.48	764	4	0	12	775	23	786	0	1483	ATMG00270	N	NAD6	NADH dehydrogenase 6
comp31444_c1_seq1	comp39365_c5_seq6	99.48	384	2	0	1	384	1207	1590	0	698	ATMG00510	N	NAD7	NADH dehydrogenase subunit 7
comp35399_c0_seq3	comp44388_c2_seq1	99.48	775	4	0	262	1036	26	800	0	1505	AT2G34660	N	MRP2	multidrug resistance-associated protein 2
comp28370_c0_seq7	comp42268_c1_seq1	99.47	566	3	0	1	566	1540	2105	0	1098	ATMG00080	N	RPL16	ribosomal protein L16
comp31971_c0_seq4	comp42769_c0_seq13	99.47	377	2	0	118	494	168	544	0	731	AT2G46270	N	GBF3	G-box binding factor 3
comp34533_c1_seq1	comp37900_c1_seq7	99.47	380	2	0	145	524	111	490	0	737	AT2G43340	N	--
comp71579_c0_seq1	comp20614_c1_seq1	99.47	378	2	0	1	378	67	444	0	733	--	N	--	--
comp21188_c0_seq1	comp40915_c0_seq8	99.46	373	2	0	1	373	21	393	0	724	--	N	--	--
comp27233_c0_seq2	comp33506_c0_seq1	99.46	746	2	1	44	787	1	746	0	1334	AT2G27290	N	--
comp34122_c0_seq7	comp43098_c2_seq33	99.46	372	2	0	424	795	210	581	0	722	AT3G14960	N	--
comp34155_c0_seq11	comp37146_c1_seq2	99.46	743	4	0	457	1199	5	747	0	1441	AT2G26150	N	HSFA2	heat shock transcription factor A2
comp34155_c0_seq2	comp37146_c1_seq2	99.46	743	4	0	457	1199	5	747	0	1441	AT2G26150	N	HSFA2	heat shock transcription factor A2
comp35186_c0_seq6	comp42781_c3_seq2	99.46	555	3	0	17	571	68	622	0	1035	AT2G28520	N	VHA-A1	vacuolar proton ATPase A1
comp35186_c0_seq8	comp42781_c3_seq2	99.46	555	3	0	17	571	68	622	0	1035	AT2G28520	N	VHA-A1	vacuolar proton ATPase A1
comp832_c0_seq1	comp33702_c0_seq1	99.46	551	0	1	1	551	478	1025	0	1065	AT3G07930	N	--
comp26929_c0_seq2	comp38732_c0_seq3	99.45	365	2	0	1	365	73	437	0	708	AT2G29190	N	PUM2	pumilio 2
comp32719_c0_seq5	comp42934_c0_seq2	99.45	548	3	0	1	548	936	1483	0	1063	AT2G38080	N	LMCO4	LACCASE-LIKE MULTICOPPER OXIDASE 4
comp34533_c1_seq4	comp37900_c1_seq11	99.45	361	2	0	379	739	18	378	0	700	AT2G43340	N	--
comp34533_c1_seq5	comp37900_c1_seq11	99.45	361	2	0	379	739	18	378	0	700	AT2G43340	N	--
comp34533_c1_seq7	comp37900_c1_seq11	99.45	361	2	0	379	739	18	378	0	700	AT2G43340	N	--
comp9527_c0_seq1	comp29740_c0_seq1	99.45	361	2	0	1	361	185	545	0	700	AT2G25730	N	--
comp139144_c0_seq1	comp331353_c0_seq1	99.44	357	2	0	145	501	1	357	0	692	AT2G46480	N	LGT2	GALACTURONOSYLTRANSFERASE 2
comp33925_c2_seq7	comp41002_c0_seq5	99.44	354	2	0	217	570	1	354	0	686	AT2G43130	N	RABA5C
comp162921_c0_seq1	comp32290_c1_seq1	99.43	351	2	0	1	351	865	1215	0	680	AT5G37190	N	CIP4	COP1-interacting protein 4
comp17362_c0_seq1	comp32643_c0_seq2	99.43	351	2	0	2	352	74	424	0	680	AT2G30424	N	TCL2	TRICHOMELESS 2
comp22129_c0_seq1	comp32995_c0_seq1	99.43	349	2	0	1	349	1151	1499	0	676	AT5G37380	N	--
comp23455_c0_seq2	comp36234_c0_seq1	99.43	697	4	0	48	744	40	736	0	1350	AT5G37070	N	--
comp27217_c1_seq1	comp42566_c2_seq1	99.43	349	2	0	1	349	1	349	0	676	AT2G36910	N	PGP1	P-GLYCOPROTEIN 1
comp31976_c0_seq5	comp37812_c0_seq1	99.43	871	5	0	21	891	1090	1960	0	1687	AT2G25140	N	HSP98.7	HEAT SHOCK PROTEIN 98.7
comp36265_c0_seq12	comp43678_c1_seq4	99.43	870	5	0	1	870	587	1456	0	1685	AT4G16420	N	PRZ1	PROPORZ1
comp58143_c0_seq1	comp38050_c1_seq1	99.43	353	2	0	3	355	19	371	0	684	--	N	--	--
comp10433_c0_seq2	comp38680_c0_seq2	99.42	518	3	0	1	518	341	858	0	1003	AT1G22410	N	--
comp18743_c1_seq1	comp40482_c9_seq5	99.42	518	1	1	1	516	4	521	0	997	--	N	--	--
comp34106_c1_seq1	comp36366_c0_seq1	99.42	345	2	0	1	345	355	699	0	668	AT5G29000	N	PHL1	PHR1-like 1
comp35125_c0_seq4	comp43208_c0_seq22	99.42	347	2	0	1	347	198	544	0	672	AT2G38560	N	TFIIS	transcript elongation factor IIS
comp35186_c0_seq2	comp42781_c3_seq2	99.42	519	3	0	19	537	104	622	0	963	AT2G28520	N	VHA-A1	vacuolar proton ATPase A1
comp35186_c0_seq5	comp42781_c3_seq2	99.42	519	3	0	19	537	104	622	0	963	AT2G28520	N	VHA-A1	vacuolar proton ATPase A1
comp16821_c0_seq1	comp23709_c2_seq1	99.41	338	2	0	1	338	269	606	0	654	AT2G24720	N	GLR2.2	glutamate receptor 2.2
comp27242_c0_seq1	comp34692_c1_seq3	99.41	846	4	1	533	1377	1	846	0	1588	AT3G22480	N	PDF2	prefoldin 2
comp29417_c0_seq2	comp35600_c0_seq1	99.41	512	3	0	24	535	26	537	0	991	AT4G14420	N	--
comp32302_c0_seq1	comp39812_c1_seq5	99.41	1536	9	0	271	1806	486	2021	0	2974	AT2G26280	N	CID7	CTC-interacting domain 7
comp32984_c0_seq1	comp35503_c0_seq4	99.41	505	2	1	1	505	36	539	0	890	--	N	--	--
comp13396_c0_seq1	comp40159_c2_seq1	99.4	332	2	0	1	332	407	738	0	642	AT4G15820	N	--
comp24825_c2_seq1	comp42830_c7_seq1	99.4	503	3	0	1	503	26	528	0	973	--	N	--	--
comp25459_c0_seq4	comp35616_c0_seq16	99.4	333	1	1	1	332	6	338	0	636	AT1G60860	N	AGD2	ARF-GAP domain 2
comp34181_c1_seq2	comp36226_c1_seq1	99.4	333	2	0	2	334	127	459	0	644	AT2G28320	N	--
comp35756_c0_seq3	comp42324_c0_seq1	99.4	336	2	0	508	843	471	806	0	650	AT2G31660	N	URM9	UNARMED 9
comp35756_c0_seq6	comp42324_c0_seq1	99.4	336	2	0	649	984	471	806	0	650	AT2G31660	N	URM9	UNARMED 9
comp15927_c0_seq1	comp27691_c3_seq1	99.39	491	3	0	1	491	423	913	0	950	ATCG00340	N	PSAB
comp32885_c0_seq6	comp39030_c0_seq1	99.39	490	3	0	5	494	54	543	0	948	AT4G16210	N	ECHIA	enoyl-CoA hydratase/isomerase A
comp35186_c0_seq12	comp42781_c3_seq2	99.39	491	3	0	17	507	68	558	0	908	AT2G28520	N	VHA-A1	vacuolar proton ATPase A1
comp35608_c1_seq11	comp32863_c0_seq1	99.39	329	2	0	19	347	31	359	0	636	AT1G58110	N	--
comp36392_c1_seq18	comp40883_c0_seq6	99.39	327	2	0	1	327	4	330	0	632	AT3G59690	N	IQD13	IQ-domain 13
comp4042_c0_seq1	comp26907_c1_seq2	99.39	491	3	0	13	503	59	549	0	950	AT2G35340	N	MEE29	maternal effect embryo arrest 29
comp13287_c0_seq1	comp43797_c0_seq3	99.38	480	3	0	93	572	1	480	0	928	AT2G33700	N	PP2CG1	protein phosphatase 2C G Group 1
comp23557_c2_seq1	comp40482_c0_seq1	99.38	643	4	0	1	643	7	649	0	1189	--	N	--	--
comp32302_c0_seq10	comp39812_c1_seq5	99.38	967	6	0	6	972	59	1025	0	1673	AT2G26280	N	CID7	CTC-interacting domain 7
comp32302_c0_seq8	comp39812_c1_seq5	99.38	967	6	0	6	972	59	1025	0	1673	AT2G26280	N	CID7	CTC-interacting domain 7
comp36386_c0_seq10	comp44103_c0_seq1	99.38	650	4	0	74	723	1	650	0	1257	AT4G18030	N	--
comp110545_c0_seq1	comp18080_c0_seq1	99.36	472	3	0	1	472	435	906	0	912	AT1G14770	N	--
comp761_c0_seq1	comp32290_c0_seq1	99.35	460	3	0	32	491	1	460	0	888	AT4G26190	N	--
comp25247_c3_seq1	comp44414_c1_seq1	99.34	455	3	0	363	817	242	696	0	878	AT2G24270	N	ALDH11A3	aldehyde dehydrogenase 11A3
comp35101_c1_seq3	comp44315_c0_seq5	99.34	1205	8	0	1	1205	1115	2319	0	2325	AT2G37050	N	--
comp35186_c0_seq11	comp42781_c3_seq2	99.34	455	3	0	19	473	104	558	0	837	AT2G28520	N	VHA-A1	vacuolar proton ATPase A1
comp35790_c0_seq6	comp41609_c0_seq19	99.34	603	4	0	145	747	1052	1654	0	1164	AT2G43650	N	EMB2777	EMBRYO DEFECTIVE 2777
comp86961_c0_seq1	comp39290_c0_seq1	99.34	753	5	0	1	753	103	855	0	1453	AT4G18380	N	--
comp20882_c2_seq1	comp35251_c1_seq1	99.33	450	3	0	177	626	218	667	0	827	ATCG00500	N	ACCD	acetyl-CoA carboxylase carboxyl transferase subunit beta
comp25247_c3_seq2	comp44414_c1_seq6	99.33	450	3	0	363	812	242	691	0	868	AT2G24270	N	ALDH11A3	aldehyde dehydrogenase 11A3
comp34332_c0_seq1	comp40787_c0_seq1	99.33	889	6	0	1	889	760	1648	0	1715	AT4G17100	N	--
comp4567_c0_seq1	comp21776_c0_seq1	99.33	448	3	0	1	448	46	493	0	775	ATCG01050	N	NDHD
comp25929_c0_seq6	comp40839_c1_seq8	99.31	434	0	1	1	431	143	576	0	833	AT4G17650	N	--
comp27996_c0_seq1	comp37210_c0_seq2	99.31	437	3	0	1	437	51	487	0	842	AT2G28430	N	--
comp19284_c0_seq1	comp33530_c0_seq1	99.3	431	0	1	1	431	4	431	0	827	AT1G32430	N	--
comp19284_c0_seq3	comp33530_c0_seq1	99.3	431	0	1	1	431	4	431	0	827	AT1G32430	N	--
comp32487_c1_seq4	comp40856_c2_seq1	99.29	561	4	0	2	562	4	564	0	1080	AT2G32760	N	--
comp30030_c0_seq1	comp37716_c1_seq2	99.28	2226	11	1	5132	7357	6252	8472	0	4066	ATCG00800	N	--
comp31044_c0_seq2	comp35152_c0_seq6	99.28	419	3	0	21	439	159	577	0	807	AT4G15802	N	HSBP	heat shock factor binding protein
comp31204_c0_seq12	comp36038_c0_seq1	99.28	415	2	1	10	423	24	438	0	791	AT2G44740	N	CYCP4;1	cyclin p4;1
comp36482_c0_seq4	comp42781_c4_seq2	99.28	415	3	0	1	415	478	892	0	757	AT2G28520	N	VHA-A1	vacuolar proton ATPase A1
comp49754_c0_seq1	comp27691_c4_seq1	99.28	1527	11	0	1	1527	770	2296	0	2857	ATCG00350	N	PSAA
comp27400_c1_seq1	comp42577_c0_seq5	99.26	538	4	0	30	567	147	684	0	1035	AT1G04920	N	SPS3F	sucrose phosphate synthase 3F
comp27562_c1_seq3	comp32841_c1_seq2	99.26	407	3	0	12	418	114	520	0	783	AT2G38370	N	--
comp35790_c0_seq8	comp41609_c0_seq19	99.26	674	5	0	116	789	136	809	0	1296	AT2G43650	N	EMB2777	EMBRYO DEFECTIVE 2777
comp31719_c1_seq2	comp43696_c0_seq1	99.25	536	4	0	1	536	36	571	0	1031	AT2G41900	N	OXS2	OXIDATIVE STRESS 2
comp31902_c0_seq3	comp36128_c0_seq1	99.25	934	7	0	81	1014	50	983	0	1719	AT2G26110	N	--
comp33546_c2_seq6	comp35328_c0_seq3	99.25	530	4	0	1	530	795	1324	0	1019	AT2G47330	N	--
comp35166_c0_seq3	comp43626_c1_seq9	99.25	796	3	2	16	808	11	806	0	1457	AT4G15560	N	DXS1	1-deoxy-D-xylulose 5-phosphate (DXP) synthase 1
comp199900_c0_seq1	comp32781_c0_seq2	99.24	394	3	0	1	394	73	466	0	757	--	N	--	--
comp33884_c0_seq12	comp37242_c1_seq1	99.24	395	3	0	1	395	357	751	0	759	AT2G37480	N	--
comp33884_c0_seq9	comp37242_c1_seq1	99.24	395	3	0	1	395	357	751	0	759	AT2G37480	N	--
comp34864_c1_seq7	comp40432_c0_seq28	99.24	525	3	1	753	1277	501	1024	0	1001	AT5G05940	N	ROPGEF5	ROP (rho of plants) guanine nucleotide exchange factor 5
comp12364_c0_seq1	comp32290_c1_seq1	99.23	390	3	0	1	390	354	743	0	749	AT4G26190	N	--
comp25247_c2_seq2	comp37862_c0_seq1	99.23	390	3	0	1	390	162	551	0	749	AT2G24270	N	ALDH11A3	aldehyde dehydrogenase 11A3
comp31204_c0_seq11	comp36038_c0_seq1	99.23	390	2	1	10	398	24	413	0	741	AT2G44740	N	CYCP4;1	cyclin p4;1
comp31272_c0_seq1	comp35262_c0_seq1	99.23	392	3	0	1	392	42	433	0	753	AT4G15130	N	CCT2	phosphorylcholine cytidylyltransferase2
comp34720_c2_seq5	comp41976_c2_seq1	99.23	517	4	0	1	517	557	1073	0	993	AT2G34680	N	AIR9	AUXIN-INDUCED IN ROOT CULTURES 9
comp32771_c0_seq2	comp39209_c0_seq2	99.22	640	5	0	134	773	104	743	0	1229	AT5G35910	N	--
comp33385_c1_seq4	comp24812_c0_seq1	99.22	385	3	0	3	387	14	398	0	739	AT2G36360	N	--
comp36237_c1_seq7	comp41015_c0_seq3	99.22	386	3	0	7	392	1083	1468	0	741	AT2G27040	N	OCP11	OVEREXPRESSOR OF CATIONIC PEROXIDASE 11
comp2008_c0_seq1	comp29545_c0_seq1	99.21	379	3	0	1	379	101	479	0	728	--	N	--	--
comp34882_c1_seq4	comp43376_c0_seq2	99.21	382	3	0	24	405	30	411	0	733	AT2G24820	N	TIC55-II	translocon at the inner envelope membrane of chloroplasts 55-II
comp36318_c0_seq7	comp38297_c0_seq1	99.21	381	3	0	1	381	5	385	0	731	AT5G27640	N	TIF3B1	translation initiation factor 3B1
comp93529_c0_seq1	comp34508_c0_seq1	99.21	635	5	0	1	635	7	641	0	1219	AT4G00893	N	--
comp21849_c0_seq1	comp40246_c7_seq2	99.2	746	4	1	23	768	1	744	0	1344	ATMG01360	N	COX1	cytochrome oxidase
comp24339_c0_seq1	comp36130_c0_seq2	99.2	377	3	0	1	377	14	390	0	724	AT2G42240	N	--
comp34106_c0_seq20	comp36366_c0_seq3	99.2	375	2	1	1	375	1	374	0	676	AT3G60330	N	HA7	H(+)-ATPase 7
comp36275_c0_seq2	comp43330_c0_seq6	99.2	749	6	0	2	750	238	986	0	1437	AT2G41680	N	NTRC	NADPH-dependent thioredoxin reductase C
comp6783_c0_seq1	comp42081_c0_seq21	99.2	373	3	0	2	374	1231	1603	0	674	AT2G47210	N	--
comp33733_c0_seq1	comp35082_c0_seq2	99.19	619	5	0	1	619	78	696	0	1187	AT2G31150	N	--
comp34751_c0_seq6	comp43268_c0_seq3	99.19	494	1	1	17	510	1	491	0	944	AT3G53580	N	--
comp13650_c0_seq1	comp27960_c1_seq1	99.18	486	4	0	1	486	11	496	0	890	ATCG00170	N	RPOC2
comp21537_c1_seq2	comp39982_c1_seq13	99.18	851	7	0	111	961	1	851	0	1631	AT3G06030	N	NP3	NPK1-related protein kinase 3
comp23065_c0_seq2	comp35756_c0_seq1	99.18	613	2	1	1	613	41	650	0	1172	AT2G40380	N	PRA1.B2	prenylated RAB acceptor 1.B2
comp26683_c0_seq1	comp42268_c0_seq7	99.18	368	3	0	24	391	84	451	0	706	ATMG00665	N	NAD5B	NADH dehydrogenase 5B
comp28370_c0_seq5	comp42268_c1_seq1	99.18	368	3	0	272	639	1738	2105	0	706	ATMG00080	N	RPL16	ribosomal protein L16
comp31139_c2_seq1	comp35514_c1_seq1	99.18	729	6	0	794	1522	5	733	0	1398	AT2G34090	N	MEE18	maternal effect embryo arrest 18
comp31139_c2_seq3	comp35514_c1_seq1	99.18	729	6	0	792	1520	5	733	0	1398	AT2G34090	N	MEE18	maternal effect embryo arrest 18
comp54959_c0_seq1	comp20850_c0_seq1	99.18	976	8	0	3	978	162	1137	0	1764	AT2G26530	N	AR781
comp26747_c0_seq2	comp34982_c0_seq2	99.17	361	3	0	1	361	31	391	0	692	AT5G22370	N	QQT1	QUATRE-QUART 1
comp26843_c5_seq1	comp40482_c9_seq6	99.17	362	1	1	1	360	310	671	0	646	--	N	--	--
comp28038_c0_seq1	comp29169_c0_seq1	99.17	720	6	0	1	720	242	961	0	1296	AT2G45190	N	YAB1	YABBY1
comp28063_c0_seq2	comp42338_c0_seq4	99.17	605	5	0	24	628	21	625	0	1160	AT2G32990	N	GH9B8	glycosyl hydrolase 9B8
comp31842_c1_seq3	comp32324_c0_seq2	99.17	361	3	0	1	361	899	1259	0	692	AT5G37930	N	--
comp31921_c0_seq5	comp42431_c0_seq46	99.17	481	4	0	32	512	1	481	0	880	AT2G44620	N	MTACP1	MITOCHONDRIAL ACYL CARRIER PROTEIN 1
comp36275_c0_seq1	comp43330_c0_seq8	99.17	726	6	0	2	727	238	963	0	1392	AT2G41680	N	NTRC	NADPH-dependent thioredoxin reductase C
comp27262_c2_seq2	comp26447_c0_seq1	99.16	357	3	0	24	380	4	360	0	684	AT5G22110	N	DPB2	DNA polymerase epsilon subunit B2
comp29742_c0_seq1	comp41167_c0_seq5	99.16	478	4	0	1	478	7	484	0	916	AT2G24360	N	--
comp34665_c0_seq1	comp43329_c0_seq1	99.16	478	4	0	1	478	1007	1484	0	916	AT2G28260	N	CNGC15	cyclic nucleotide-gated channel 15
comp23009_c1_seq1	comp40626_c0_seq9	99.15	353	3	0	1	353	1603	1955	0	676	AT2G27980	N	--
comp31827_c1_seq2	comp37687_c0_seq6	99.15	352	1	1	69	420	73	422	0	668	AT2G25605	N	--
comp26837_c0_seq1	comp43905_c3_seq1	99.14	467	4	0	2	468	841	1307	0	894	AT4G17090	N	CT-BMY	chloroplast beta-amylase
comp36382_c0_seq1	comp39190_c2_seq1	99.14	349	3	0	1	349	542	890	0	668	AT2G41790	N	--
comp36475_c0_seq4	comp44595_c1_seq1	99.14	463	4	0	1	463	551	1013	0	844	--	N	--	--
comp25170_c1_seq1	comp42268_c1_seq1	99.13	1038	8	1	1	1037	9	1046	0	1883	AT2G34520	N	RPS14	mitochondrial ribosomal protein S14
comp28427_c1_seq1	comp37486_c1_seq2	99.13	461	4	0	1	461	289	749	0	882	AT1G12930	N	--
comp33051_c1_seq5	comp37205_c0_seq1	99.13	344	3	0	2	345	209	552	0	658	AT2G42890	N	ML2	MEI2-like 2
comp36007_c1_seq8	comp41620_c1_seq8	99.13	576	5	0	177	752	214	789	0	1102	AT4G17530	N	RAB1C	RAB GTPase homolog 1C
comp36018_c0_seq3	comp40621_c0_seq2	99.13	802	3	2	21	821	70	868	0	1522	AT2G27050	N	EIL1	ETHYLENE-INSENSITIVE3-like 1
comp36038_c0_seq4	comp41689_c1_seq1	99.13	346	2	1	1	346	41	385	0	654	AT4G16380	N	--
comp36093_c1_seq12	comp42183_c0_seq2	99.13	1153	10	0	782	1934	8	1160	0	2206	AT2G40820	N	--
comp36093_c1_seq4	comp42183_c0_seq2	99.13	1153	10	0	758	1910	8	1160	0	2206	AT2G40820	N	--
comp20590_c0_seq1	comp43180_c0_seq1	99.12	1710	14	1	20	1728	19	1728	0	3263	AT2G43050	N	ATPMEPCRD
comp29033_c1_seq1	comp34057_c2_seq1	99.12	566	5	0	1	566	892	1457	0	1082	AT2G47600	N	MHX1	MAGNESIUM/PROTON EXCHANGER 1
comp29872_c0_seq3	comp44084_c1_seq5	99.12	340	3	0	217	556	1	340	0	650	--	N	--	--
comp29872_c0_seq4	comp44084_c1_seq5	99.12	340	3	0	217	556	1	340	0	650	--	N	--	--
comp29872_c0_seq5	comp44084_c1_seq5	99.12	340	3	0	217	556	1	340	0	650	--	N	--	--
comp31992_c1_seq5	comp33451_c0_seq4	99.12	457	0	1	13	469	17	469	0	872	AT4G16695	N	--
comp27852_c0_seq3	comp42031_c2_seq7	99.11	338	3	0	1	338	220	557	0	646	AT1G45100	N	--
comp28370_c0_seq11	comp31557_c1_seq1	99.11	450	4	0	446	895	337	786	0	860	ATMG01360	N	COX1	cytochrome oxidase
comp28370_c0_seq12	comp31557_c1_seq1	99.11	450	4	0	373	822	337	786	0	860	AT4G00780	N	--
comp28370_c0_seq14	comp31557_c1_seq1	99.11	450	4	0	373	822	337	786	0	860	AT4G00780	N	--
comp28370_c0_seq3	comp31557_c1_seq1	99.11	450	4	0	446	895	337	786	0	860	AT4G00780	N	--
comp28370_c0_seq6	comp31557_c1_seq1	99.11	450	4	0	446	895	337	786	0	860	AT4G00780	N	--
comp28370_c0_seq9	comp31557_c1_seq1	99.11	450	4	0	373	822	337	786	0	860	ATMG01360	N	COX1	cytochrome oxidase
comp31204_c0_seq3	comp36038_c0_seq1	99.11	561	4	1	10	569	24	584	0	1065	AT2G44740	N	CYCP4;1	cyclin p4;1
comp10898_c0_seq1	comp40940_c0_seq7	99.1	444	4	0	1	444	1	444	0	848	AT1G08710	N	--
comp132593_c0_seq1	comp37723_c1_seq1	99.1	333	3	0	1	333	152	484	0	636	--	N	--	--
comp15927_c1_seq1	comp27691_c4_seq1	99.1	778	7	0	1	778	10	787	0	1487	ATCG00340	N	PSAB
comp28009_c0_seq1	comp34548_c0_seq1	99.1	2322	21	0	39	2360	7	2328	0	4403	ATCG00280	N	PSBC	photosystem II reaction center protein C
comp30310_c0_seq2	comp33095_c0_seq1	99.1	335	3	0	5	339	365	699	0	640	AT2G28060	N	--
comp30323_c0_seq2	comp33703_c0_seq2	99.1	335	3	0	1	335	13	347	0	640	AT4G18230	N	--
comp34181_c1_seq1	comp36226_c1_seq2	99.1	775	7	0	2	776	127	901	0	1481	AT2G28320	N	--
comp33546_c0_seq1	comp35328_c0_seq3	99.09	331	3	0	1	331	1332	1662	0	632	AT2G47330	N	--
comp14020_c0_seq1	comp21579_c0_seq1	99.08	545	5	0	1	545	1	545	0	957	ATCG00380	N	RPS4	chloroplast ribosomal protein S4
comp16620_c0_seq2	comp34598_c0_seq3	99.08	435	2	2	1	435	49	481	0	737	--	N	--	--
comp34349_c1_seq2	comp32417_c0_seq2	99.08	437	4	0	7	443	7	443	0	835	AT2G40475	N	ASG8	ALTERED SEED GERMINATION 8
comp61770_c0_seq1	comp25998_c0_seq1	99.08	436	4	0	187	622	1	436	0	833	AT4G29760	N	--
comp106319_c0_seq1	comp35408_c1_seq1	99.07	535	4	1	1	535	634	1167	0	1013	AT4G15090	N	FAR1	FAR-RED IMPAIRED RESPONSE 1
comp10672_c0_seq1	comp33085_c0_seq1	99.07	1177	11	0	1	1177	3	1179	0	2056	ATCG00190	N	RPOB	RNA polymerase subunit beta
comp123321_c0_seq1	comp37686_c1_seq1	99.07	432	4	0	4	435	127	558	0	783	ATMG00900	N	CCB256	cytochrome C biogenesis 256
comp163221_c0_seq1	comp37791_c0_seq4	99.07	429	4	0	1	429	327	755	0	819	AT2G32415	N	--
comp24282_c3_seq1	comp40003_c1_seq9	99.07	431	4	0	1	431	160	590	0	823	--	N	--	--
comp24282_c3_seq2	comp40003_c1_seq9	99.07	431	4	0	1	431	160	590	0	823	--	N	--	--
comp28915_c0_seq5	comp42038_c0_seq3	99.07	428	4	0	240	667	1	428	0	817	AT2G40190	N	LEW3	LEAF WILTING 3
comp28521_c3_seq1	comp29640_c0_seq2	99.06	855	7	1	1	855	1840	2693	0	1588	ATCG00680	N	PSBB	photosystem II reaction center protein B
comp18177_c0_seq1	comp27691_c4_seq1	99.05	419	4	0	5	423	3263	3681	0	799	ATCG00350	N	PSAA
comp20803_c0_seq1	comp35669_c0_seq1	99.05	422	4	0	48	469	98	519	0	805	AT4G30990	N	--
comp34864_c1_seq20	comp40432_c0_seq3	99.05	737	4	2	653	1387	1	736	0	1267	AT5G05940	N	ROPGEF5	ROP (rho of plants) guanine nucleotide exchange factor 5
comp28934_c2_seq2	comp43063_c0_seq4	99.04	836	7	1	28	863	12	846	0	1586	AT5G12200	N	PYD2	pyrimidine 2
comp33414_c0_seq3	comp37351_c2_seq1	99.04	523	5	0	63	585	2	524	0	997	AT2G25930	N	PYK20
comp12024_c0_seq1	comp35882_c0_seq1	99.03	412	4	0	7	418	138	549	0	785	AT4G30996	N	NKS1	NA(+)- AND K(+)-SENSITIVE 1
comp20803_c0_seq2	comp35669_c0_seq1	99.03	411	4	0	48	458	98	508	0	783	AT4G30990	N	--
comp28195_c0_seq1	comp34397_c0_seq1	99.03	414	4	0	198	611	66	479	0	789	AT4G17960	N	--
comp34348_c0_seq2	comp44276_c1_seq29	99.02	407	4	0	1	407	20	426	0	775	AT2G31820	N	--
comp14024_c0_seq1	comp37099_c0_seq1	99.01	403	4	0	1	403	1	403	0	767	AT5G57190	N	PSD2	phosphatidylserine decarboxylase 2
comp35439_c1_seq11	comp41066_c2_seq28	99	399	4	0	506	904	1	399	0	759	AT2G37300	N	ABCI16	ATP-binding cassette I16
comp35439_c1_seq9	comp41066_c2_seq28	99	399	4	0	506	904	1	399	0	759	AT2G37300	N	ABCI16	ATP-binding cassette I16
comp35935_c0_seq1	comp37112_c2_seq1	99	498	5	0	23	520	1913	2410	0	948	ATCG00130	N	ATPF
comp17889_c0_seq2	comp39384_c0_seq10	98.99	396	4	0	33	428	105	500	0	753	AT2G30270	N	--
comp29055_c0_seq1	comp25240_c0_seq1	98.99	398	4	0	156	553	1	398	0	757	AT2G40435	N	--
comp33709_c0_seq1	comp4369_c0_seq1	98.99	397	4	0	1	397	23	419	0	755	AT4G38120	N	--
comp35916_c0_seq15	comp41566_c0_seq10	98.99	695	6	1	1	694	1	695	0	1271	AT2G46870	N	NGA1	NGATHA1
comp35125_c0_seq1	comp43208_c0_seq19	98.97	389	4	0	1	389	743	1131	0	739	AT2G38560	N	TFIIS	transcript elongation factor IIS
comp504_c0_seq1	comp32395_c1_seq1	98.97	487	5	0	27	513	5	491	0	926	AT5G64040	N	PSAN
comp30322_c0_seq14	comp42949_c0_seq11	98.96	385	1	1	185	569	72	453	0	728	--	N	--	--
comp20379_c1_seq1	comp32837_c1_seq1	98.94	379	4	0	4	382	341	719	0	672	ATMG00180	N	CCB452	cytochrome C biogenesis 452
comp26780_c0_seq1	comp36853_c0_seq2	98.94	565	3	1	1	565	80	641	0	1027	AT2G44600	N	--
comp27490_c0_seq3	comp42597_c1_seq3	98.94	378	4	0	22	399	2	379	0	718	AT2G45740	N	PEX11D	peroxin 11D
comp31159_c0_seq2	comp35818_c0_seq2	98.94	851	9	0	527	1377	512	1362	0	1616	AT2G27285	N	--
comp27708_c0_seq3	comp34936_c1_seq1	98.93	374	4	0	1	374	507	880	0	710	AT2G28230	N	--
comp35302_c1_seq1	comp43457_c1_seq8	98.93	469	5	0	1	469	1514	1982	0	890	AT4G17330	N	G2484-1	G2484-1 protein
comp15567_c0_seq1	comp33241_c0_seq1	98.92	369	4	0	292	660	1	369	0	652	ATCG00180	N	RPOC1
comp21355_c0_seq1	comp33241_c2_seq1	98.92	836	9	0	1	836	56	891	0	1503	ATCG00190	N	RPOB	RNA polymerase subunit beta
comp23762_c0_seq1	comp40194_c1_seq5	98.92	1476	7	2	1	1468	1	1475	0	2797	AT1G49340	N	ATPI4K ALPHA
comp29191_c0_seq1	comp33386_c0_seq1	98.92	647	7	0	1	647	4	650	0	1227	AT4G38120	N	--
comp30792_c0_seq4	comp42460_c3_seq4	98.92	1116	12	0	1	1116	57	1172	0	2117	AT2G42590	N	GRF9	general regulatory factor 9
comp30808_c0_seq2	comp39309_c0_seq1	98.92	1475	16	0	1	1475	22	1496	0	2797	AT2G36390	N	SBE2.1	starch branching enzyme 2.1
comp34175_c0_seq1	comp21297_c0_seq1	98.92	370	2	2	113	481	3	371	0	644	ATCG00650	N	RPS18	ribosomal protein S18
comp34864_c1_seq13	comp40432_c0_seq28	98.92	833	8	1	753	1585	501	1332	0	1572	AT5G05940	N	ROPGEF5	ROP (rho of plants) guanine nucleotide exchange factor 5
comp35623_c0_seq4	comp40041_c1_seq1	98.92	648	7	0	206	853	40	687	0	1229	AT4G17890	N	AGD8	ARF-GAP domain 8
comp36457_c2_seq15	comp40021_c1_seq14	98.92	461	5	0	1	461	145	605	0	874	AT2G36200	N	--
comp36156_c2_seq5	comp42807_c0_seq3	98.91	367	4	0	102	468	541	907	0	696	AT2G37250	N	ATPADK1
comp32087_c0_seq7	comp34337_c1_seq1	98.9	1094	11	1	168	1260	345	1438	0	2006	AT4G16360	N	--
comp34837_c1_seq4	comp29779_c0_seq1	98.9	635	7	0	1	635	638	1272	0	1203	AT2G27090	N	--
comp16767_c0_seq1	comp29422_c0_seq1	98.89	541	6	0	415	955	44	584	0	1025	ATCG00480	N	PB	ATP synthase subunit beta
comp30498_c0_seq1	comp27205_c0_seq2	98.89	452	5	0	189	640	203	654	0	856	AT4G16450	N	--
comp33447_c1_seq5	comp40574_c0_seq4	98.89	540	6	0	382	921	1	540	0	1023	AT4G17950	N	--
comp32671_c0_seq1	comp40302_c0_seq3	98.88	446	5	0	1	446	143	588	0	844	AT2G43370	N	--
comp32671_c0_seq12	comp40302_c0_seq3	98.88	446	5	0	1	446	143	588	0	844	AT2G43370	N	--
comp32671_c0_seq4	comp40302_c0_seq3	98.88	446	5	0	1	446	143	588	0	844	AT2G43370	N	--
comp32671_c0_seq7	comp40302_c0_seq3	98.88	446	5	0	1	446	143	588	0	844	AT2G43370	N	--
comp32671_c0_seq9	comp40302_c0_seq3	98.88	446	5	0	1	446	143	588	0	844	AT2G43370	N	--
comp36051_c3_seq3	comp39725_c0_seq2	98.88	534	3	1	24	557	149	679	0	1007	AT2G43630	N	--
comp35250_c0_seq3	comp44101_c2_seq42	98.87	444	3	2	1	444	1368	1809	0	825	AT2G27950	N	--
comp13431_c0_seq1	comp36801_c0_seq2	98.86	352	4	0	1	352	27	378	0	666	AT2G33050	N	RLP26	receptor like protein 26
comp32062_c0_seq1	comp39952_c0_seq1	98.85	1214	14	0	71	1284	54	1267	0	2296	AT2G31840	N	MRL7-L	Mesophyll-cell RNAi Library line 7-like
comp1062_c1_seq1	comp19430_c0_seq1	98.84	345	4	0	1	345	36	380	0	652	AT5G08100	N	ASPGA1	asparaginase A1
comp21537_c1_seq1	comp39982_c1_seq13	98.84	604	7	0	230	833	248	851	0	1142	AT3G06030	N	NP3	NPK1-related protein kinase 3
comp31058_c0_seq6	comp44553_c0_seq3	98.84	432	5	0	263	694	1	432	0	817	--	N	--	--
comp31971_c0_seq10	comp42769_c0_seq11	98.84	518	6	0	1	518	7	524	0	979	AT2G46270	N	GBF3	G-box binding factor 3
comp31971_c0_seq5	comp42769_c0_seq11	98.84	518	6	0	1	518	7	524	0	979	AT2G46270	N	GBF3	G-box binding factor 3
comp35980_c4_seq6	comp42566_c0_seq6	98.84	1035	12	0	1	1035	36	1070	0	1957	AT2G36910	N	PGP1	P-GLYCOPROTEIN 1
comp12214_c0_seq1	comp31971_c0_seq1	98.83	426	5	0	1	426	29	454	0	805	AT2G33060	N	RLP27	receptor like protein 27
comp34983_c3_seq1	comp37810_c1_seq2	98.83	858	10	0	349	1206	872	1729	0	1622	AT2G25430	N	--
comp34983_c3_seq12	comp37810_c1_seq2	98.83	858	10	0	485	1342	872	1729	0	1622	AT2G25430	N	--
comp35566_c1_seq7	comp33513_c2_seq1	98.83	513	6	0	18	530	39	551	0	898	AT5G46860	N	VAM3	VACUOLAR MORPHOLOGY 3
comp36159_c0_seq1	comp34289_c0_seq1	98.83	428	4	1	1	428	30	456	0	801	AT3G17950	N	--
comp720_c0_seq1	comp29857_c1_seq1	98.83	428	5	0	1	428	22	449	0	809	--	N	--	--
comp34755_c0_seq4	comp42273_c1_seq2	98.82	422	5	0	353	774	856	1277	0	797	AT4G17520	N	--
comp10679_c0_seq1	comp30940_c0_seq1	98.81	336	4	0	219	554	1	336	0	634	AT2G38290	N	ATAMT2	ammonium transporter 2
comp196096_c0_seq1	comp30321_c1_seq1	98.81	421	1	2	1	418	2	421	0	700	AT5G39530	N	--
comp29845_c0_seq2	comp42767_c0_seq54	98.81	503	6	0	1	503	998	1500	0	950	AT2G46830	N	CCA1	circadian clock associated 1
comp34786_c0_seq7	comp39647_c1_seq2	98.81	504	6	0	1	504	341	844	0	952	AT5G41940	N	--
comp20820_c1_seq2	comp21504_c0_seq2	98.8	416	1	1	1	416	105	516	0	783	ATMG01080	N	ATP9	mitochondrial F0-ATPase subunit 9
comp26984_c1_seq2	comp38426_c0_seq1	98.8	1000	11	1	1	1000	33	1031	0	1879	AT2G33835	N	FES1	FRIGIDA-ESSENTIAL 1
comp32846_c0_seq2	comp39757_c0_seq1	98.79	1403	16	1	18	1420	258	1659	0	2549	AT2G30970	N	ASP1	aspartate aminotransferase 1
comp34665_c0_seq3	comp43329_c0_seq1	98.79	992	9	3	8	999	80	1068	0	1812	AT2G28260	N	CNGC15	cyclic nucleotide-gated channel 15
comp34864_c1_seq3	comp40432_c0_seq13	98.79	993	9	2	705	1695	618	1609	0	1735	AT5G05940	N	ROPGEF5	ROP (rho of plants) guanine nucleotide exchange factor 5
comp35942_c3_seq2	comp32222_c1_seq1	98.79	495	6	0	1	495	502	996	0	934	AT4G14790	N	EDA15	embryo sac development arrest 15
comp22250_c2_seq1	comp38734_c0_seq3	98.78	411	1	2	3	410	489	898	0	686	--	N	--	--
comp23893_c0_seq2	comp38731_c1_seq1	98.78	411	5	0	6	416	18	428	0	775	AT2G37650	N	--
comp31725_c0_seq3	comp35966_c0_seq1	98.78	735	9	0	3	737	6	740	0	1386	AT2G27140	N	--
comp25497_c1_seq1	comp43028_c3_seq1	98.77	486	6	0	1	486	30	515	0	916	AT2G45540	N	--
comp17883_c0_seq1	comp36891_c0_seq3	98.76	564	7	0	195	758	1	564	0	1063	AT2G29065	N	--
comp34276_c0_seq5	comp42323_c0_seq10	98.76	1696	21	0	30	1725	1	1696	0	3196	AT2G46710	N	ROPGAP3	ROP guanosine triphosphatase (GTPase)-activating protein 3
comp35717_c1_seq6	comp43045_c0_seq2	98.76	482	6	0	1	482	1020	1501	0	908	AT2G33730	N	--
comp35800_c3_seq1	comp42591_c2_seq6	98.76	647	8	0	176	822	7	653	0	1178	AT2G36320	N	--
comp31044_c0_seq4	comp35152_c0_seq6	98.75	641	8	0	21	661	159	799	0	1166	AT4G15802	N	HSBP	heat shock factor binding protein
comp32258_c0_seq1	comp27467_c1_seq1	98.75	559	7	0	1	559	866	1424	0	1053	--	N	--	--
comp20032_c0_seq1	comp35085_c1_seq2	98.74	398	5	0	1	398	683	1080	0	749	AT2G43900	N	5PTase12	inositol-polyphosphate 5-phosphatase 12
comp20882_c1_seq1	comp35251_c1_seq1	98.73	393	5	0	1	393	647	1039	0	698	ATCG00500	N	ACCD	acetyl-CoA carboxylase carboxyl transferase subunit beta
comp28370_c0_seq13	comp42268_c1_seq1	98.73	709	9	0	308	1016	2155	2863	0	1247	ATMG00090	N	--
comp28370_c0_seq4	comp42268_c1_seq1	98.73	709	9	0	381	1089	2155	2863	0	1247	ATMG00090	N	--
comp29125_c0_seq1	comp43823_c3_seq1	98.73	395	5	0	4	398	192	586	0	743	AT4G15563	N	--
comp30322_c0_seq12	comp42949_c0_seq7	98.73	709	6	1	185	893	72	777	0	1330	AT1G13690	N	ATE1	ATPase E1
comp34453_c0_seq1	comp38728_c0_seq1	98.72	857	11	0	458	1314	1	857	0	1612	AT2G40840	N	DPE2	disproportionating enzyme 2
comp36077_c0_seq5	comp27096_c0_seq1	98.72	467	0	1	101	561	1	467	0	880	AT1G79690	N	NUDT3	nudix hydrolase homolog 3
comp36077_c0_seq6	comp27096_c0_seq1	98.72	467	0	1	101	561	1	467	0	880	AT1G79690	N	NUDT3	nudix hydrolase homolog 3
comp36386_c0_seq7	comp44103_c0_seq2	98.72	625	7	1	29	652	22	646	0	1168	AT4G18030	N	--
comp22087_c0_seq1	comp26826_c0_seq1	98.71	389	5	0	1	389	9	397	0	731	AT2G41480	N	--
comp28032_c0_seq1	comp32621_c0_seq1	98.71	542	7	0	53	594	189	730	0	1019	AT4G15770	N	--
comp35800_c3_seq3	comp42591_c2_seq1	98.71	620	8	0	176	795	7	626	0	1166	AT2G36320	N	--
comp36457_c2_seq12	comp40021_c1_seq7	98.71	544	7	0	1	544	145	688	0	1023	AT2G36200	N	--
comp23508_c0_seq1	comp37320_c0_seq9	98.7	537	4	1	14	547	47	583	0	1005	AT1G48400	N	--
comp27708_c0_seq1	comp34936_c1_seq1	98.7	386	5	0	5	390	7	392	0	726	AT2G28230	N	--
comp31903_c0_seq5	comp34813_c0_seq3	98.7	463	6	0	1	463	248	710	0	870	AT2G37860	N	LCD1	LOWER CELL DENSITY 1
comp36169_c1_seq5	comp41723_c0_seq8	98.7	386	5	0	173	558	513	898	0	726	AT2G44160	N	MTHFR2	methylenetetrahydrofolate reductase 2
comp36475_c0_seq13	comp39108_c0_seq3	98.7	386	5	0	61	446	1	386	0	726	--	N	--	--
comp18476_c0_seq2	comp41824_c5_seq27	98.69	535	7	0	18	552	484	1018	0	1005	AT4G39160	N	--
comp34169_c0_seq4	comp39298_c2_seq9	98.69	612	8	0	2	613	47	658	0	1150	AT3G04400	N	emb2171	embryo defective 2171
comp36179_c4_seq9	comp42058_c0_seq7	98.69	459	6	0	3	461	498	956	0	862	AT1G43722	N	--
comp21537_c1_seq3	comp39982_c1_seq13	98.68	530	7	0	146	675	322	851	0	995	AT3G06030	N	NP3	NPK1-related protein kinase 3
comp36169_c1_seq4	comp41723_c0_seq8	98.68	453	6	0	173	625	513	965	0	850	AT2G44160	N	MTHFR2	methylenetetrahydrofolate reductase 2
comp21355_c1_seq1	comp33241_c2_seq1	98.67	375	5	0	1	375	1195	1569	0	704	ATCG00190	N	RPOB	RNA polymerase subunit beta
comp4790_c0_seq1	comp170466_c0_seq1	98.67	376	5	0	1	376	394	19	0	664	AT4G16730	N	TPS02	terpene synthase 02
comp26962_c0_seq2	comp32807_c1_seq1	98.65	446	6	0	7	452	297	742	0	837	AT1G42470	N	--
comp32992_c1_seq2	comp44205_c0_seq4	98.65	444	6	0	1	444	608	1051	0	833	AT2G26910	N	PEC1	PERMEABLE CUTICLE 1
comp36077_c0_seq4	comp27096_c0_seq1	98.65	443	0	1	101	537	1	443	0	833	--	N	--	--
comp20801_c0_seq1	comp30139_c0_seq1	98.64	442	5	1	1	441	19	460	0	821	AT4G21280	N	PSBQA	photosystem II subunit QA
comp29845_c1_seq1	comp42767_c0_seq31	98.64	1026	14	0	355	1380	1430	2455	0	1923	AT2G46830	N	CCA1	circadian clock associated 1
comp32663_c0_seq1	comp42037_c2_seq3	98.64	1033	14	0	1	1033	31	1063	0	1889	AT2G28950	N	EXPA6	expansin A6
comp14227_c0_seq1	comp27525_c0_seq1	98.63	365	5	0	1	365	3	367	0	684	AT2G30890	N	--
comp35932_c0_seq2	comp43911_c2_seq11	98.63	729	10	0	1	729	397	1125	0	1366	AT4G15180	N	SDG2	SET domain protein 2
comp36252_c0_seq14	comp44505_c1_seq15	98.63	364	5	0	5	368	2030	2393	0	682	AT2G38040	N	CAC3	acetyl Co-enzyme a carboxylase carboxyltransferase alpha subunit
comp13287_c0_seq2	comp43797_c0_seq10	98.62	436	0	1	93	522	1	436	0	819	AT2G33700	N	PP2CG1	protein phosphatase 2C G Group 1
comp31335_c0_seq2	comp37532_c0_seq1	98.62	580	8	0	1	580	47	626	0	1086	AT2G25570	N	--
comp33897_c0_seq2	comp37384_c1_seq3	98.62	434	6	0	20	453	1010	1443	0	813	AT2G28840	N	XBAT31	XB3 ortholog 1 in Arabidopsis thaliana
comp35172_c2_seq1	comp42167_c0_seq3	98.62	436	3	1	38	473	43	475	0	813	AT2G46200	N	--
comp51391_c0_seq1	comp20614_c0_seq1	98.62	363	3	1	1	363	1	361	0	634	--	N	--	--
comp24400_c0_seq1	comp35133_c0_seq1	98.61	360	5	0	1	360	2	361	0	674	AT2G25940	N	ALPHAVPE
comp35935_c1_seq1	comp37112_c2_seq3	98.61	1009	14	0	1	1009	784	1792	0	1889	ATCG00120	N	ATPA	ATP synthase subunit alpha
comp36515_c1_seq7	comp44558_c0_seq1	98.61	361	5	0	1	361	3403	3763	0	676	AT2G31960	N	GSL03	glucan synthase-like 3
comp167246_c0_seq1	comp33456_c0_seq2	98.59	355	5	0	1	355	188	542	0	664	AT2G34320	N	--
comp30030_c1_seq2	comp37716_c1_seq2	98.59	990	14	0	120	1109	112	1101	0	1774	ATCG00740	N	RPOA	RNA polymerase subunit alpha
comp31258_c2_seq1	comp32023_c3_seq1	98.59	425	6	0	1	425	376	800	0	795	AT5G40480	N	EMB3012	embryo defective 3012
comp34276_c0_seq1	comp42323_c0_seq10	98.59	1489	21	0	198	1686	208	1696	0	2785	AT2G46710	N	ROPGAP3	ROP guanosine triphosphatase (GTPase)-activating protein 3
comp35786_c2_seq3	comp42919_c0_seq10	98.59	354	5	0	1	354	837	1190	0	662	AT2G25670	N	--
comp32251_c2_seq8	comp42224_c1_seq4	98.58	562	2	1	1	556	117	678	0	1053	AT2G40830	N	RHC1A	RING-H2 finger C1A
comp94256_c0_seq1	comp30672_c0_seq1	98.58	353	4	1	24	376	46	397	0	652	--	N	--	--
comp25507_c1_seq1	comp37723_c0_seq1	98.57	350	5	0	378	727	390	739	0	654	--	N	--	--
comp36319_c0_seq19	comp44342_c0_seq23	98.57	490	7	0	1	490	670	1159	0	916	AT2G47070	N	SPL1	squamosa promoter binding protein-like 1
comp27118_c0_seq2	comp36865_c1_seq1	98.56	348	2	2	4	351	245	589	0	636	AT4G18590	N	--
comp33426_c0_seq6	comp34896_c1_seq1	98.56	557	8	0	13	569	295	851	0	1041	AT2G35960	N	NHL12	NDR1/HIN1-like 12
comp36007_c1_seq4	comp41620_c1_seq8	98.56	555	8	0	177	731	214	768	0	1037	AT4G17530	N	RAB1C	RAB GTPase homolog 1C
comp33281_c0_seq3	comp41605_c3_seq2	98.55	1034	12	1	108	1138	33	1066	0	1927	AT2G31350	N	GLX2-5	glyoxalase 2-5
comp33728_c0_seq5	comp40132_c0_seq1	98.55	482	5	1	28	509	1	480	0	894	AT2G32970	N	--
comp36475_c0_seq10	comp39108_c0_seq3	98.55	346	5	0	1371	1716	41	386	0	646	--	N	--	--
comp36475_c0_seq17	comp39108_c0_seq3	98.55	346	5	0	1371	1716	41	386	0	646	--	N	--	--
comp36475_c0_seq3	comp39108_c0_seq3	98.55	346	5	0	518	863	41	386	0	646	--	N	--	--
comp28364_c0_seq4	comp41328_c3_seq17	98.54	410	6	0	1	410	13	422	0	765	AT2G27760	N	IPT2	tRNAisopentenyltransferase 2
comp36267_c1_seq4	comp42421_c2_seq5	98.54	412	6	0	2	413	211	622	0	769	AT2G39210	N	--
comp36506_c1_seq8	comp43999_c0_seq2	98.54	410	6	0	1	410	194	603	0	765	AT2G47390	N	--
comp18673_c0_seq1	comp41205_c2_seq1	98.53	340	5	0	1	340	128	467	0	634	AT2G36330	N	--
comp25020_c0_seq2	comp40839_c1_seq6	98.52	405	5	1	192	596	1	404	0	706	AT3G61060	N	PP2-A13	phloem protein 2-A13
comp32610_c0_seq2	comp38773_c5_seq1	98.52	472	7	0	13	484	10	481	0	880	AT2G34660	N	MRP2	multidrug resistance-associated protein 2
comp32830_c1_seq12	comp38017_c0_seq1	98.49	662	10	0	1	662	125	786	0	1233	AT2G42890	N	ML2	MEI2-like 2
comp32830_c1_seq8	comp38017_c0_seq1	98.49	662	10	0	1	662	125	786	0	1233	AT2G42890	N	ML2	MEI2-like 2
comp25568_c1_seq4	comp42944_c0_seq5	98.48	460	6	1	187	646	35	493	0	848	AT2G43040	N	NPG1	no pollen germination 1
comp25745_c4_seq1	comp34155_c2_seq1	98.48	990	15	0	1	990	282	1271	0	1719	ATCG01110	N	NDHH	NAD(P)H dehydrogenase subunit H
comp33541_c1_seq5	comp40255_c1_seq1	98.48	656	10	0	592	1247	5	660	0	1221	AT2G36250	N	FTSZ2-1
comp24915_c0_seq1	comp75856_c0_seq1	98.47	392	6	0	3	394	28	419	0	729	AT2G25770	N	--
comp28141_c0_seq1	comp33234_c0_seq2	98.47	458	7	0	16	473	18	475	0	852	AT4G13950	N	RALFL31	ralf-like 31
comp15298_c0_seq1	comp32937_c0_seq5	98.46	1231	6	1	254	1471	345	1575	0	2264	ATCG00900	N	RPS7.1
comp275_c0_seq2	comp27592_c0_seq1	98.46	390	6	0	67	456	1	390	0	726	AT5G52160	N	--
comp36413_c0_seq1	comp41833_c1_seq23	98.46	454	7	0	181	634	223	676	0	844	AT2G34590	N	--
comp24421_c0_seq3	comp42675_c2_seq3	98.45	711	11	0	1	711	114	824	0	1322	AT2G38290	N	ATAMT2	ammonium transporter 2
comp36038_c0_seq17	comp41689_c1_seq1	98.45	386	5	1	1	386	41	425	0	710	AT4G16380	N	--
comp36482_c0_seq8	comp42781_c4_seq2	98.45	453	7	0	2	454	440	892	0	801	AT2G28520	N	VHA-A1	vacuolar proton ATPase A1
comp34377_c1_seq2	comp40651_c2_seq8	98.44	640	10	0	1	640	2130	1491	0	1189	--	N	--	--
comp35566_c1_seq5	comp33513_c2_seq1	98.44	578	9	0	18	595	39	616	0	1003	AT5G46860	N	VAM3	VACUOLAR MORPHOLOGY 3
comp35625_c0_seq2	comp31216_c1_seq1	98.44	385	6	0	1	385	404	788	0	716	AT4G15210	N	RAM1	REDUCED BETA AMYLASE 1
comp20583_c1_seq1	comp5044_c0_seq1	98.43	383	6	0	194	576	1	383	0	712	AT1G33540	N	scpl18	serine carboxypeptidase-like 18
comp31204_c0_seq8	comp36038_c0_seq1	98.43	826	12	1	10	834	24	849	0	1485	AT2G44740	N	CYCP4;1	cyclin p4;1
comp18709_c1_seq1	comp43901_c2_seq4	98.42	380	3	1	1	377	295	674	0	702	AT2G24680	N	--
comp35786_c2_seq2	comp42919_c0_seq10	98.42	759	10	2	1	759	837	1593	0	1346	AT2G25670	N	--
comp6942_c0_seq1	comp44174_c2_seq11	98.42	506	3	1	1	506	122	622	0	940	AT3G13222	N	GIP1	GBF-interacting protein 1
comp22377_c0_seq1	comp33611_c1_seq1	98.41	627	6	1	340	966	22	644	0	1102	ATCG00580	N	PSBE	photosystem II reaction center protein E
comp68370_c0_seq1	comp43058_c1_seq12	98.41	377	6	0	1	377	278	654	0	700	AT2G35580	N	--
comp86104_c0_seq1	comp34280_c0_seq3	98.41	378	6	0	1	378	257	634	0	702	AT2G41290	N	SSL2	strictosidine synthase-like 2
comp23127_c0_seq2	comp37227_c1_seq1	98.4	562	9	0	1	562	63	624	0	1043	AT2G30840	N	--
comp24701_c0_seq1	comp42324_c1_seq2	98.4	375	6	0	1	375	1310	1684	0	696	AT2G31660	N	URM9	UNARMED 9
comp32226_c0_seq5	comp43247_c0_seq1	98.4	624	10	0	1	624	114	737	0	1158	AT2G32010	N	CVL1	CVP2 like 1
comp23762_c0_seq2	comp40194_c1_seq5	98.39	994	7	2	1	986	1	993	0	1842	AT1G49340	N	ATPI4K ALPHA
comp29775_c2_seq4	comp37351_c1_seq3	98.39	434	4	1	1	434	55	485	0	801	AT2G25930	N	PYK20
comp36240_c0_seq11	comp43987_c0_seq1	98.39	1303	21	0	2	1304	1991	3293	0	2416	AT2G32240	N	--
comp33666_c0_seq3	comp29730_c0_seq1	98.38	432	4	2	80	511	15	443	0	704	AT2G44670	N	--
comp33666_c0_seq9	comp29730_c0_seq1	98.38	432	4	2	80	511	15	443	0	704	AT2G44670	N	--
comp21533_c1_seq1	comp37112_c2_seq3	98.37	369	6	0	102	470	3572	3940	0	684	ATCG00140	N	ATPH
comp36275_c0_seq16	comp43330_c0_seq6	98.37	981	16	0	6	986	6	986	0	1818	AT2G41680	N	NTRC	NADPH-dependent thioredoxin reductase C
comp28353_c2_seq3	comp33708_c0_seq3	98.36	489	7	1	450	937	454	942	0	856	AT2G27930	N	--
comp35492_c2_seq1	comp42287_c0_seq3	98.36	428	7	0	1	428	1221	1648	0	793	AT2G45260	N	--
comp31892_c3_seq1	comp18298_c0_seq1	98.35	425	4	2	182	606	78	499	0	660	AT4G16670	N	--
comp32419_c0_seq11	comp39249_c3_seq1	98.35	545	9	0	482	1026	1	545	0	1009	AT2G33360	N	--
comp32419_c0_seq6	comp39249_c3_seq1	98.35	545	9	0	1029	1573	1	545	0	1009	AT2G33360	N	--
comp35408_c1_seq4	comp41015_c1_seq2	98.35	729	12	0	16	744	21	749	0	1350	AT2G27040	N	OCP11	OVEREXPRESSOR OF CATIONIC PEROXIDASE 11
comp33068_c0_seq4	comp40150_c2_seq2	98.34	361	6	0	1	361	713	1073	0	668	AT2G44730	N	--
comp51232_c0_seq1	comp41492_c0_seq1	98.34	422	6	1	63	484	59	479	0	773	--	N	--	--
comp30322_c0_seq6	comp42949_c0_seq1	98.33	600	6	2	185	783	72	668	0	1098	AT1G13690	N	ATE1	ATPase E1
comp31305_c1_seq2	comp44374_c0_seq2	98.33	959	16	0	1	959	1319	2277	0	1774	AT2G37040	Y	PAL1	PHE ammonia lyase 1
comp36275_c0_seq14	comp43330_c0_seq8	98.33	958	16	0	6	963	6	963	0	1772	AT2G41680	N	NTRC	NADPH-dependent thioredoxin reductase C
comp13978_c0_seq1	comp40626_c0_seq9	98.32	416	7	0	1	416	2289	2704	0	769	AT2G27980	N	--
comp23127_c0_seq1	comp37227_c1_seq1	98.31	1419	21	1	1	1419	63	1478	0	2619	AT2G30840	N	--
comp25752_c0_seq1	comp357179_c0_seq1	98.31	415	7	0	413	827	1	415	0	767	AT1G78370	N	GSTU20	glutathione S-transferase TAU 20
comp60805_c0_seq1	comp41584_c0_seq3	98.31	473	8	0	1	473	525	997	0	874	AT2G38550	N	--
comp11506_c0_seq1	comp36193_c3_seq1	98.3	471	8	0	1	471	968	1438	0	870	AT4G15420	N	--
comp33733_c0_seq2	comp35082_c0_seq2	98.3	470	8	0	1	470	78	547	0	868	AT1G06190	N	RHON1	Rho-N 1
comp33733_c0_seq3	comp35082_c0_seq2	98.3	470	8	0	1	470	78	547	0	868	AT1G06190	N	RHON1	Rho-N 1
comp35790_c0_seq3	comp41609_c0_seq7	98.3	1530	23	1	116	1645	136	1662	0	2752	AT2G43650	N	EMB2777	EMBRYO DEFECTIVE 2777
comp31055_c0_seq8	comp42789_c0_seq5	98.29	585	10	0	477	1061	1	585	0	1080	AT2G24690	N	--
comp34103_c0_seq3	comp43467_c0_seq6	98.28	408	7	0	20	427	339	746	0	753	AT2G42700	N	--
comp36067_c0_seq11	comp42110_c1_seq11	98.28	408	7	0	13	420	1	408	0	753	AT2G42810	N	PP5.2	protein phosphatase 5.2
comp31990_c2_seq2	comp42752_c0_seq1	98.27	751	13	0	20	770	28	778	0	1386	AT2G36810	N	--
comp34665_c0_seq4	comp43329_c0_seq1	98.27	926	16	0	122	1047	143	1068	0	1709	AT2G28260	N	CNGC15	cyclic nucleotide-gated channel 15
comp36515_c1_seq4	comp44558_c0_seq1	98.27	462	8	0	1	462	794	1255	0	852	AT2G31960	N	GSL03	glucan synthase-like 3
comp31058_c0_seq4	comp44553_c0_seq9	98.26	574	10	0	4450	5023	26	599	0	1059	--	N	--	--
comp31058_c0_seq8	comp44553_c0_seq9	98.26	574	10	0	844	1417	26	599	0	1059	--	N	--	--
comp36458_c1_seq13	comp43684_c0_seq2	98.25	802	14	0	1	802	36	837	0	1479	AT2G38670	N	PECT1	phosphorylethanolamine cytidylyltransferase 1
comp33973_c0_seq1	comp36667_c0_seq2	98.23	961	13	1	24	984	20	976	0	1727	AT3G09160	N	--
comp36482_c0_seq5	comp42781_c4_seq2	98.23	452	8	0	15	466	1	452	0	833	AT2G28520	N	VHA-A1	vacuolar proton ATPase A1
comp25601_c0_seq1	comp40983_c0_seq7	98.22	619	10	1	92	710	74	691	0	1132	AT2G37460	N	UMAMIT12	Usually multiple acids move in and out Transporters 12
comp28366_c0_seq1	comp36583_c0_seq1	98.22	674	12	0	1	674	31	704	0	1241	AT2G24180	N	CYP71B6	cytochrome p450 71b6
comp31245_c0_seq4	comp29404_c1_seq2	98.22	953	17	0	213	1165	176	1128	0	1754	AT5G39590	N	--
comp31921_c0_seq1	comp42431_c0_seq33	98.22	675	10	1	32	704	1	675	0	1195	AT2G44620	N	MTACP1	MITOCHONDRIAL ACYL CARRIER PROTEIN 1
comp36449_c0_seq2	comp44609_c0_seq2	98.22	1576	28	0	132	1707	232	1807	0	2902	AT4G23160	N	CRK8	cysteine-rich RLK (RECEPTOR-like protein kinase) 8
comp166692_c0_seq1	comp198466_c0_seq1	98.21	390	7	0	54	443	1	390	0	718	ATCG01010	N	NDHF
comp32302_c0_seq3	comp39812_c1_seq2	98.21	447	8	0	271	717	486	932	0	781	AT2G26280	N	CID7	CTC-interacting domain 7
comp37945_c0_seq1	comp43312_c0_seq12	98.21	504	8	1	128	631	218	720	0	920	AT2G41900	N	OXS2	OXIDATIVE STRESS 2
comp10540_c0_seq1	comp44108_c1_seq9	98.2	501	9	0	11	511	2	502	0	922	AT3G54190	N	--
comp25083_c0_seq1	comp32696_c0_seq1	98.2	501	7	2	252	751	85	584	0	866	ATMG00980	N	RPSL2
comp27843_c0_seq1	comp41379_c0_seq3	98.2	723	13	0	1	723	1847	2569	0	1330	AT1G05910	N	--
comp19741_c0_seq1	comp34637_c0_seq1	98.19	387	7	0	425	811	1	387	0	712	AT2G28240	N	--
comp20954_c0_seq1	comp42466_c1_seq1	98.19	496	9	0	1	496	26	521	0	912	AT2G30000	N	--
comp30985_c0_seq2	comp37572_c1_seq6	98.19	387	7	0	23	409	1	387	0	712	AT2G34450	N	--
comp32830_c1_seq1	comp38017_c0_seq1	98.19	1106	17	1	1	1106	125	1227	0	2030	AT2G42890	N	ML2	MEI2-like 2
comp33370_c0_seq3	comp34035_c0_seq5	98.19	609	11	0	1	609	20	628	0	1120	AT2G27490	N	ATCOAE
comp31934_c0_seq3	comp35644_c0_seq2	98.18	604	11	0	1	604	33	636	0	1110	AT2G28480	N	--
comp10632_c0_seq1	comp31425_c0_seq2	98.17	546	10	0	1	546	247	792	0	1003	AT2G36340	N	--
comp30029_c2_seq2	comp43567_c0_seq2	98.17	875	16	0	1	875	88	962	0	1608	AT2G41820	N	--
comp32726_c0_seq14	comp40986_c0_seq6	98.17	437	8	0	376	812	1	437	0	803	AT1G05870	N	--
comp34967_c1_seq4	comp37458_c0_seq1	98.16	488	9	0	1	488	1320	1807	0	896	AT4G16340	N	SPK1	SPIKE1
comp35244_c2_seq8	comp43536_c0_seq3	98.16	705	13	0	93	797	96	800	0	1294	AT3G51650	N	--
comp35166_c0_seq5	comp43626_c1_seq9	98.15	975	15	2	16	987	11	985	0	1717	AT4G15560	N	DXS1	1-deoxy-D-xylulose 5-phosphate (DXP) synthase 1
comp36244_c0_seq4	comp41032_c1_seq2	98.15	648	12	0	1	648	145	792	0	1189	AT4G10320	N	--
comp10179_c0_seq1	comp43098_c2_seq13	98.14	377	7	0	1	377	132	508	0	692	--	N	--	--
comp122_c0_seq1	comp24161_c0_seq1	98.14	429	8	0	1	429	1	429	0	787	AT2G39730	N	RCA	rubisco activase
comp19140_c0_seq2	comp35158_c0_seq1	98.13	588	11	0	1	588	324	911	0	1078	AT2G39180	N	CCR2	CRINKLY4 related 2
comp35267_c0_seq3	comp43845_c0_seq9	98.13	428	7	1	69	496	1	427	0	777	AT2G45810	N	--
comp22428_c1_seq1	comp22647_c0_seq1	98.12	372	7	0	307	678	1	372	0	682	--	N	--	--
comp25507_c0_seq1	comp37723_c0_seq1	98.12	426	8	0	1	426	722	1147	0	781	--	N	--	--
comp33868_c0_seq2	comp38885_c2_seq2	98.12	1173	13	1	16	1179	8	1180	0	2159	AT2G28350	N	ARF10	auxin response factor 10
comp32564_c2_seq1	comp39746_c1_seq6	98.11	424	8	0	1	424	213	636	0	777	AT2G41560	N	ACA4	autoinhibited Ca(2+)-ATPase, isoform 4
comp70669_c0_seq1	comp32493_c1_seq1	98.11	424	5	1	1	424	73	493	0	773	AT2G36680	N	--
comp28364_c0_seq3	comp41328_c3_seq17	98.1	526	10	0	1	526	449	974	0	963	AT2G27760	N	IPT2	tRNAisopentenyltransferase 2
comp29247_c0_seq1	comp44240_c1_seq6	98.09	2564	47	2	20	2581	217	2780	0	4678	AT2G28470	N	BGAL8	beta-galactosidase 8
comp36145_c2_seq7	comp43197_c1_seq15	98.09	891	15	2	1	890	539	1428	0	1616	AT2G25490	N	FBL6
comp15563_c0_seq3	comp27103_c1_seq2	98.08	469	0	1	82	550	60	519	0	866	AT1G07180	N	NDA1	alternative NAD(P)H dehydrogenase 1
comp27490_c0_seq1	comp42597_c1_seq2	98.08	886	17	0	22	907	2	887	0	1622	AT2G45740	N	PEX11D	peroxin 11D
comp29845_c0_seq1	comp42767_c0_seq54	98.08	364	7	0	1	364	998	1361	0	666	AT2G46830	N	CCA1	circadian clock associated 1
comp14196_c0_seq1	comp38726_c0_seq8	98.07	415	8	0	1	415	4	418	0	759	AT1G48050	N	KU80
comp30193_c0_seq4	comp42301_c1_seq3	98.07	1140	22	0	1	1140	115	1254	0	2044	AT4G14760	N	NET1B	Networked 1B
comp29558_c2_seq1	comp38357_c4_seq3	98.06	568	11	0	20	587	296	863	0	1039	AT2G28450	N	--
comp36449_c0_seq1	comp44609_c0_seq2	98.06	1594	31	0	180	1773	214	1807	0	2914	AT4G23160	N	CRK8	cysteine-rich RLK (RECEPTOR-like protein kinase) 8
comp28624_c0_seq1	comp39938_c0_seq2	98.05	461	9	0	1	461	182	642	0	842	AT2G45660	N	SOC1	SUPPRESSOR OF OVEREXPRESSION OF CO 1
comp36275_c0_seq5	comp43330_c0_seq6	98.05	924	18	0	1	924	63	986	0	1689	AT2G41680	N	NTRC	NADPH-dependent thioredoxin reductase C
comp30389_c0_seq1	comp35626_c0_seq2	98.04	714	14	0	1	714	57	770	0	1251	AT2G42900	N	--
comp18709_c0_seq1	comp43901_c2_seq3	98.03	559	11	0	41	599	1	559	0	1021	AT2G24680	N	--
comp35045_c0_seq5	comp41873_c0_seq1	98.03	508	10	0	1	508	441	948	0	928	AT2G41640	N	--
comp31638_c0_seq1	comp43860_c1_seq5	98.02	404	8	0	1	404	114	517	0	737	AT2G44525	N	--
comp28146_c0_seq2	comp39369_c0_seq6	98.01	1057	20	1	101	1157	1	1056	0	1921	--	N	--	--
comp35805_c0_seq2	comp43334_c2_seq2	98.01	503	10	0	1	503	17	519	0	793	AT4G16660	N	--
comp120347_c0_seq1	comp42925_c0_seq5	98	451	9	0	1	451	107	557	0	823	AT2G36850	N	GSL8	glucan synthase-like 8
comp25745_c0_seq1	comp34155_c2_seq1	98	649	12	1	1	648	1360	2008	0	1033	ATCG01120	N	RPS15	chloroplast ribosomal protein S15
comp32277_c0_seq1	comp40655_c1_seq2	98	500	10	0	17	516	314	813	0	912	AT2G32970	N	--
comp36093_c1_seq10	comp42183_c0_seq1	98	400	8	0	56	455	393	792	0	729	AT2G40820	N	--
comp36275_c0_seq3	comp43330_c0_seq8	98	901	18	0	1	901	63	963	0	1643	AT2G41680	N	NTRC	NADPH-dependent thioredoxin reductase C
comp34937_c0_seq16	comp44380_c0_seq11	97.99	349	7	0	1	349	1660	2008	0	636	AT2G44950	N	RDO4	REDUCED DORMANCY 4
comp36449_c0_seq3	comp44609_c0_seq2	97.99	1595	31	1	180	1774	214	1807	0	2900	AT4G23160	N	CRK8	cysteine-rich RLK (RECEPTOR-like protein kinase) 8
comp32087_c0_seq5	comp34337_c1_seq1	97.98	794	15	1	2	795	18	810	0	1368	AT4G16360	N	--
comp35399_c0_seq1	comp44388_c2_seq2	97.98	693	14	0	1	693	1001	1693	0	1263	AT2G34660	N	MRP2	multidrug resistance-associated protein 2
comp36170_c0_seq3	comp41498_c0_seq2	97.98	793	16	0	1	793	645	1437	0	1445	AT4G13780	N	--
comp15298_c0_seq2	comp32937_c0_seq7	97.97	938	6	1	1084	2008	1	938	0	1725	ATCG00900	N	RPS7.1
comp33864_c1_seq10	comp39375_c0_seq2	97.97	492	10	0	5	496	929	1420	0	896	AT4G16650	N	--
comp34853_c0_seq17	comp42065_c1_seq5	97.97	542	11	0	364	905	258	799	0	987	--	N	--	--
comp10568_c0_seq1	comp32868_c0_seq1	97.95	440	9	0	1	440	365	804	0	801	AT2G29900	N	PS2	Presenilin-2
comp19272_c0_seq1	comp40482_c2_seq2	97.95	390	0	1	1	382	36	425	0	674	--	N	--	--
comp26793_c0_seq1	comp42789_c0_seq1	97.95	633	13	0	1	633	556	1188	0	1152	AT2G24690	N	--
comp143293_c0_seq1	comp44120_c2_seq2	97.93	387	8	0	1	387	652	1038	0	704	AT2G33540	N	CPL3	C-terminal domain phosphatase-like 3
comp31444_c6_seq1	comp39365_c5_seq7	97.93	677	3	2	1	677	1	666	0	1191	--	N	--	--
comp28934_c1_seq2	comp43918_c0_seq8	97.91	669	7	2	1	669	121	782	0	1114	AT5G12200	N	PYD2	pyrimidine 2
comp31680_c0_seq1	comp37165_c0_seq1	97.91	431	9	0	106	536	1	431	0	783	AT2G31710	N	--
comp35980_c4_seq2	comp42566_c0_seq9	97.91	479	10	0	32	510	11	489	0	805	AT2G36910	N	PGP1	P-GLYCOPROTEIN 1
comp43234_c0_seq1	comp47696_c0_seq1	97.91	383	8	0	1	383	41	423	0	696	ATCG00540	N	PETA	photosynthetic electron transfer A
comp26014_c0_seq1	comp30519_c1_seq1	97.9	525	11	0	1	525	915	1439	0	954	AT4G14605	N	MDA1	MTERF DEFECTIVE IN Arabidopsis1
comp26014_c0_seq2	comp30519_c1_seq1	97.9	525	11	0	1	525	915	1439	0	954	AT4G14605	N	MDA1	MTERF DEFECTIVE IN Arabidopsis1
comp33051_c1_seq1	comp37205_c0_seq1	97.9	571	12	0	1	571	545	1115	0	1037	AT2G42890	N	ML2	MEI2-like 2
comp35139_c2_seq1	comp41896_c3_seq10	97.9	476	4	4	1	472	98	571	0	795	AT2G44680	N	CKB4	casein kinase II beta subunit 4
comp95985_c0_seq1	comp142646_c0_seq1	97.9	571	4	5	1	569	138	702	0	961	--	N	--	--
comp27764_c2_seq1	comp40171_c1_seq5	97.88	377	8	0	5	381	219	595	0	684	AT1G80260	N	emb1427	embryo defective 1427
comp34327_c2_seq2	comp44491_c0_seq5	97.88	520	11	0	1	520	1496	2015	0	944	AT1G03060	N	SPI	SPIRRIG
comp34939_c1_seq11	comp44189_c0_seq7	97.87	939	20	0	14	952	283	1221	0	1703	AT2G30880	N	SWAP70
comp33753_c0_seq2	comp35364_c0_seq1	97.86	1075	18	3	1	1072	55	1127	0	1852	AT5G02230	N	--
comp33864_c1_seq1	comp39375_c0_seq2	97.86	515	11	0	5	519	929	1443	0	934	AT4G16650	N	--
comp34720_c0_seq1	comp41976_c1_seq1	97.86	374	8	0	1	374	125	498	0	678	AT2G34680	N	AIR9	AUXIN-INDUCED IN ROOT CULTURES 9
comp25695_c0_seq1	comp39054_c0_seq1	97.85	419	9	0	1	419	122	540	0	759	AT2G39000	N	--
comp32160_c2_seq1	comp39539_c1_seq25	97.85	372	8	0	1	372	711	1082	0	674	AT2G34890	N	--
comp10788_c0_seq1	comp43318_c0_seq1	97.84	370	5	1	1	370	506	872	0	666	AT1G52500	N	MMH-2
comp27694_c1_seq1	comp26335_c0_seq1	97.84	695	12	1	1	695	441	1132	0	1255	AT4G17480	N	--
comp32537_c0_seq1	comp40624_c1_seq5	97.84	555	12	0	124	678	1	555	0	1005	AT2G32930	N	ZFN2	zinc finger nuclease 2
comp35037_c0_seq6	comp35640_c0_seq1	97.84	555	3	1	1	546	1369	1923	0	1013	AT2G47440	N	--
comp24729_c0_seq2	comp32575_c0_seq2	97.82	367	8	0	127	493	1	367	0	664	ATCG00050	N	RPS16	ribosomal protein S16
comp29845_c1_seq2	comp42767_c0_seq52	97.82	643	14	0	355	997	1415	2057	0	1164	AT2G46830	N	CCA1	circadian clock associated 1
comp34967_c1_seq1	comp37458_c0_seq1	97.82	1559	34	0	1	1559	249	1807	0	2821	AT4G16340	N	SPK1	SPIKE1
comp25307_c0_seq1	comp30551_c1_seq1	97.81	547	12	0	143	689	1	547	0	989	AT2G24240	N	--
comp21915_c0_seq1	comp29929_c0_seq1	97.8	363	8	0	1	363	417	779	0	656	AT1G64790	N	ILA	ILITYHIA
comp32864_c0_seq4	comp40402_c0_seq2	97.79	587	13	0	297	883	209	795	0	1007	AT2G29020	N	--
comp186523_c0_seq1	comp34938_c2_seq2	97.78	360	8	0	1	360	99	458	0	650	AT4G16250	N	PHYD	phytochrome D
comp26815_c0_seq1	comp41662_c0_seq2	97.78	451	10	0	1	451	699	1149	0	815	AT2G41300	N	SSL1	strictosidine synthase-like 1
comp306931_c0_seq1	comp34078_c0_seq3	97.78	360	8	0	1	360	409	50	0	650	ATCG00490	N	RBCL
comp36054_c0_seq10	comp44473_c1_seq2	97.78	361	8	0	1	361	1256	1616	0	652	AT2G46020	N	CHR2	CHROMATIN REMODELING 2
comp24421_c0_seq1	comp42675_c2_seq3	97.77	494	11	0	1	494	114	607	0	892	AT2G38290	N	ATAMT2	ammonium transporter 2
comp24961_c0_seq1	comp34548_c1_seq3	97.77	761	5	2	57	817	25	773	0	1306	ATCG00360	N	YCF3
comp27210_c0_seq1	comp38948_c0_seq1	97.77	494	11	0	5	498	122	615	0	892	AT3G14270	N	FAB1B	FORMS APLOID AND BINUCLEATE CELLS 1B
comp33864_c1_seq4	comp39375_c0_seq2	97.77	582	13	0	2	583	839	1420	0	1051	AT4G16650	N	--
comp35932_c0_seq3	comp43911_c2_seq9	97.77	852	19	0	35	886	1	852	0	1538	AT4G15180	N	SDG2	SET domain protein 2
comp25459_c0_seq5	comp35616_c0_seq10	97.76	715	0	1	1	715	6	704	0	1312	AT1G60860	N	AGD2	ARF-GAP domain 2
comp31477_c0_seq1	comp37258_c0_seq2	97.76	492	11	0	1	492	455	946	0	854	AT2G19600	N	KEA4	K+ efflux antiporter 4
comp32008_c1_seq1	comp30986_c0_seq1	97.75	801	18	0	2	802	210	1010	0	1326	AT2G27500	N	--
comp33178_c2_seq1	comp43680_c1_seq5	97.75	356	8	0	1	356	1984	2339	0	642	AT1G52360	N	--
comp33788_c3_seq1	comp42374_c0_seq15	97.75	711	16	0	19	729	64	774	0	1283	AT2G42300	N	--
comp25459_c0_seq6	comp35616_c0_seq15	97.72	702	0	1	1	702	6	691	0	1287	AT1G60860	N	AGD2	ARF-GAP domain 2
comp33886_c0_seq2	comp40220_c1_seq1	97.72	613	14	0	2	614	1	613	0	1063	AT2G31680	N	RABA5d	RAB GTPase homolog A5D
comp35101_c1_seq8	comp44315_c0_seq5	97.72	613	14	0	5	617	2352	2964	0	1104	AT2G37050	N	--
comp32571_c0_seq1	comp41089_c0_seq7	97.71	568	13	0	265	832	1	568	0	1023	AT2G28290	N	SYD	SPLAYED
comp35561_c0_seq6	comp39301_c0_seq6	97.71	700	16	0	1	700	25	724	0	1261	AT2G37840	N	--
comp35608_c1_seq4	comp32863_c1_seq6	97.71	1354	31	0	508	1861	1	1354	0	2438	AT5G35200	N	--
comp35608_c1_seq8	comp32863_c1_seq6	97.71	1354	31	0	507	1860	1	1354	0	2438	AT5G35200	N	--
comp35772_c0_seq3	comp41652_c0_seq1	97.71	437	10	0	197	633	263	699	0	787	AT2G30490	Y	C4H	REDUCED EPRDERMAL FLUORESCENCE 3
comp15563_c0_seq1	comp27103_c1_seq1	97.7	392	0	1	82	473	60	442	0	714	AT1G07180	N	NDA1	alternative NAD(P)H dehydrogenase 1
comp192859_c0_seq1	comp31454_c0_seq1	97.7	478	11	0	1	478	126	603	0	860	AT2G24120	N	SCA3	SCABRA 3
comp31329_c0_seq2	comp41808_c0_seq2	97.7	652	15	0	1	652	410	1061	0	1174	AT2G42570	N	TBL39	TRICHOME BIREFRINGENCE-LIKE 39
comp32459_c1_seq2	comp43028_c0_seq2	97.69	865	20	0	1	865	515	1379	0	1556	AT2G45540	N	--
comp33016_c0_seq2	comp37206_c0_seq1	97.69	520	12	0	1	520	129	648	0	936	AT2G30260	N	U2B''	U2 small nuclear ribonucleoprotein B
comp33864_c1_seq3	comp39375_c0_seq2	97.69	605	14	0	2	606	839	1443	0	1088	AT4G16650	N	--
comp25459_c0_seq7	comp35616_c0_seq3	97.68	690	0	1	1	690	6	679	0	1263	AT1G60860	N	AGD2	ARF-GAP domain 2
comp27400_c0_seq1	comp42577_c0_seq1	97.67	688	7	1	162	840	1	688	0	1245	AT5G01030	N	--
comp30449_c0_seq2	comp43884_c0_seq10	97.67	472	11	0	194	665	275	746	0	848	AT2G32720	N	CYTB5-D
comp30858_c0_seq2	comp32533_c0_seq3	97.67	559	10	1	1	556	308	866	0	1001	AT5G35400	N	--
comp33728_c0_seq3	comp40132_c0_seq1	97.67	602	10	2	28	627	1	600	0	1070	AT2G32970	N	--
comp35620_c0_seq7	comp43830_c0_seq5	97.67	387	5	2	66	451	1	384	0	684	AT2G32700	N	MUM1	MUCILAGE-MODIFIED 1
comp36424_c0_seq4	comp44607_c0_seq6	97.67	600	14	0	1	600	1432	2031	0	1078	AT3G11130	N	--
comp142945_c0_seq1	comp37793_c0_seq6	97.66	470	11	0	1	470	1	470	0	844	AT2G43260	N	--
comp29063_c1_seq2	comp35632_c1_seq1	97.66	385	9	0	161	545	62	446	0	692	AT2G42280	N	FBH4	FLOWERING BHLH 4
comp34837_c1_seq3	comp29779_c0_seq1	97.66	555	9	1	1	551	79	633	0	995	AT2G27090	N	--
comp21103_c0_seq2	comp26141_c0_seq1	97.65	426	5	1	15	435	1	426	0	682	ATCG00720	N	PETB	photosynthetic electron transfer B
comp33805_c0_seq2	comp37495_c0_seq4	97.65	724	8	1	1	715	5	728	0	1308	AT2G24680	N	--
comp16447_c0_seq1	comp41659_c3_seq5	97.64	423	9	1	1	422	109	531	0	751	AT2G45880	N	BMY4	BETA-AMYLASE 4
comp27532_c0_seq1	comp32736_c0_seq1	97.64	720	17	0	1	720	10	729	0	1292	AT2G26810	N	--
comp32160_c1_seq2	comp39539_c1_seq21	97.64	552	13	0	1	552	1507	2058	0	991	AT2G34890	N	--
comp36385_c0_seq7	comp44447_c1_seq12	97.64	382	9	0	1	382	995	1376	0	686	AT2G34250	N	--
comp77664_c0_seq1	comp36842_c0_seq1	97.64	423	5	3	11	431	95	514	0	638	--	N	--	--
comp17738_c1_seq1	comp38653_c1_seq1	97.63	379	9	0	52	430	44	422	0	680	AT2G36810	N	--
comp35948_c1_seq3	comp42752_c0_seq2	97.63	422	10	0	1	422	1091	1512	0	757	AT2G38700	N	MVD1	mevalonate diphosphate decarboxylase 1
comp36442_c1_seq8	comp44231_c0_seq1	97.62	420	10	0	1	420	882	1301	0	753	AT2G27100	N	SE	SERRATE
comp32593_c1_seq4	comp40763_c1_seq3	97.61	503	12	0	4	506	1	503	0	902	AT2G37080	N	RIP2	ROP interactive partner 2
comp36463_c0_seq18	comp43416_c2_seq6	97.61	419	9	1	1	419	219	636	0	702	AT2G31510	N	ATARI7	ARABIDOPSIS ARIADNE 7
comp21313_c0_seq1	comp43905_c0_seq1	97.6	499	12	0	1	499	113	611	0	894	AT4G17090	N	CT-BMY	chloroplast beta-amylase
comp28304_c4_seq1	comp41225_c2_seq2	97.6	541	13	0	5	545	299	839	0	969	AT5G61140	N	--
comp6572_c0_seq1	comp39365_c9_seq1	97.6	499	5	2	1	499	122	613	0	888	--	N	--	--
comp35861_c0_seq2	comp42063_c0_seq2	97.59	374	9	0	265	638	1	374	0	670	AT2G01720	N	--
comp35861_c0_seq3	comp42063_c0_seq2	97.59	374	9	0	325	698	1	374	0	670	AT2G01720	N	--
comp21571_c0_seq3	comp38346_c0_seq1	97.58	949	23	0	1	949	88	1036	0	1699	AT1G40087	N	--
comp28187_c0_seq3	comp37840_c0_seq2	97.58	619	14	1	15	633	174	791	0	999	AT2G27770	N	--
comp31245_c0_seq2	comp29404_c1_seq1	97.58	828	8	1	20	847	41	856	0	1497	AT5G39590	N	--
comp32735_c0_seq5	comp42191_c0_seq1	97.58	455	11	0	1	455	283	737	0	815	AT2G45770	N	FRD4	FERRIC CHELATE REDUCTASE DEFECTIVE 4
comp33074_c0_seq1	comp41620_c2_seq1	97.58	372	9	0	201	572	387	16	0	666	AT4G17170	N	RABB1C	RAB GTPase homolog B1C
comp33076_c0_seq1	comp38450_c0_seq5	97.58	455	11	0	1	455	10	464	0	815	AT2G38710	N	--
comp33311_c0_seq2	comp43432_c0_seq6	97.57	907	21	1	60	965	1	907	0	1616	AT2G31140	N	--
comp36401_c0_seq4	comp41883_c0_seq1	97.57	1520	37	0	9	1528	27	1546	0	2672	AT2G44450	N	BGLU15	beta glucosidase 15
comp33618_c0_seq1	comp36668_c0_seq4	97.56	409	10	0	5	413	19	427	0	731	AT2G27510	N	FD3	ferredoxin 3
comp33618_c0_seq3	comp36668_c0_seq4	97.56	409	10	0	5	413	19	427	0	731	AT2G27510	N	FD3	ferredoxin 3
comp34636_c0_seq2	comp42858_c1_seq1	97.56	903	22	0	15	917	60	962	0	1616	AT5G35700	N	FIM5	FIMBRIN5
comp47109_c0_seq1	comp44441_c0_seq2	97.56	451	11	0	1	451	1520	1970	0	807	AT2G29080	N	ftsh3	FTSH protease 3
comp36458_c1_seq22	comp43684_c0_seq2	97.55	611	15	0	17	627	227	837	0	1092	AT2G38670	N	PECT1	phosphorylethanolamine cytidylyltransferase 1
comp24422_c0_seq1	comp37216_c0_seq1	97.54	448	11	0	80	527	5	452	0	801	AT2G32600	N	--
comp35302_c1_seq8	comp43457_c1_seq12	97.54	976	15	1	99	1065	269	1244	0	1752	AT4G17330	N	G2484-1	G2484-1 protein
comp35719_c0_seq1	comp44156_c0_seq7	97.54	976	24	0	57	1032	20	995	0	1744	AT2G35190	N	NSPN11
comp35926_c1_seq2	comp39315_c1_seq10	97.54	447	9	2	218	663	185	630	0	783	--	N	--	--
comp68394_c0_seq1	comp21659_c0_seq1	97.53	486	8	1	1	486	5	486	0	807	AT2G24120	N	SCA3	SCABRA 3
comp35439_c1_seq8	comp38518_c0_seq1	97.52	604	9	1	119	722	35	632	0	1015	AT2G47240	N	LACS1	LONG-CHAIN ACYL-COA SYNTHASE 1
comp36401_c0_seq3	comp41883_c0_seq1	97.51	1769	43	1	9	1776	27	1795	0	3102	AT2G44450	N	BGLU15	beta glucosidase 15
comp28138_c0_seq2	comp43155_c1_seq12	97.5	761	10	1	664	1415	1	761	0	1366	AT2G46550	N	--
comp28138_c0_seq3	comp43155_c1_seq12	97.5	761	10	1	676	1427	1	761	0	1366	AT2G46550	N	--
comp28138_c0_seq5	comp43155_c1_seq12	97.5	761	10	1	503	1254	1	761	0	1366	AT2G46550	N	--
comp30266_c1_seq2	comp42909_c0_seq13	97.5	560	14	0	87	646	88	647	0	999	AT2G33440	N	--
comp34103_c1_seq1	comp43467_c0_seq2	97.5	1481	31	1	3	1483	256	1730	0	2644	AT2G42700	N	--
comp36261_c1_seq1	comp42633_c1_seq2	97.49	557	14	0	274	830	256	812	0	993	AT2G44350	N	CSY4	CITRATE SYNTHASE 4
comp8439_c0_seq1	comp31024_c1_seq1	97.49	359	9	0	3	361	41	399	0	640	AT3G50380	N	--
comp25419_c0_seq1	comp43382_c0_seq4	97.47	1148	29	0	20	1167	642	1789	0	2046	AT2G36380	N	PDR6	pleiotropic drug resistance 6
comp28915_c0_seq4	comp42038_c0_seq3	97.47	792	20	0	240	1031	1	792	0	1411	AT2G40190	N	LEW3	LEAF WILTING 3
comp30542_c0_seq2	comp39621_c0_seq1	97.47	396	10	0	1	396	364	759	0	706	AT3G08850	N	RAPTOR1B
comp36216_c1_seq7	comp44597_c0_seq12	97.47	1504	35	1	23	1523	85	1588	0	2676	AT2G35050	N	--
comp33745_c0_seq2	comp43590_c1_seq6	97.46	669	17	0	1	669	94	762	0	1191	AT2G28390	N	--
comp35716_c1_seq6	comp44391_c0_seq15	97.46	749	10	2	429	1173	560	1303	0	1332	AT1G18150	N	MPK8
comp1237_c0_seq1	comp44557_c1_seq10	97.45	589	15	0	13	601	277	865	0	1049	AT2G31400	N	GUN1	genomes uncoupled 1
comp161206_c0_seq1	comp40314_c0_seq1	97.45	470	12	0	5	474	1107	1576	0	837	AT2G44900	N	ARABIDILLO1	F-box Armadillo protein 1
comp35082_c0_seq2	comp43507_c0_seq9	97.45	549	14	0	1	549	470	1018	0	936	AT2G29400	N	TOPP1	type one protein phosphatase 1
comp11104_c0_seq1	comp21077_c0_seq1	97.44	508	12	1	3	509	273	780	0	801	--	N	--	--
comp30029_c2_seq1	comp43567_c0_seq1	97.44	663	17	0	175	837	162	824	0	1179	AT2G41820	N	--
comp30029_c2_seq3	comp43567_c0_seq1	97.44	663	17	0	148	810	162	824	0	1179	AT2G41820	N	--
comp33325_c0_seq1	comp40066_c0_seq4	97.44	390	4	3	24	410	49	435	0	640	AT2G25310	N	--
comp36510_c0_seq3	comp44576_c1_seq2	97.44	900	23	0	1	900	751	1650	0	1602	AT5G60390	N	--
comp28063_c0_seq4	comp42338_c0_seq4	97.43	545	14	0	24	568	21	565	0	969	AT2G32990	N	GH9B8	glycosyl hydrolase 9B8
comp30218_c0_seq2	comp39414_c0_seq1	97.43	584	11	1	107	690	214	793	0	1037	AT2G38130	N	ATMAK3
comp33076_c0_seq5	comp38450_c0_seq5	97.43	428	11	0	1	428	10	437	0	761	AT2G38710	N	--
comp33788_c3_seq5	comp42374_c0_seq15	97.43	544	14	0	19	562	64	607	0	967	AT2G42300	N	--
comp33792_c0_seq3	comp44509_c2_seq10	97.42	503	13	0	1	503	361	863	0	894	AT4G19120	N	ERD3	early-responsive to dehydration 3
comp15658_c0_seq1	comp34567_c0_seq1	97.41	502	3	1	1	492	143	644	0	860	--	N	--	--
comp26437_c0_seq1	comp37586_c0_seq1	97.41	425	11	0	52	476	146	570	0	755	AT2G29630	N	THIC	thiaminC
comp36275_c0_seq13	comp43330_c0_seq6	97.41	656	17	0	5	660	331	986	0	1166	AT2G41680	N	NTRC	NADPH-dependent thioredoxin reductase C
comp48010_c0_seq1	comp39365_c7_seq2	97.4	500	2	2	1	496	151	643	0	848	--	N	--	--
comp27490_c0_seq2	comp42597_c1_seq2	97.38	993	24	1	22	1012	2	994	0	1756	AT2G45740	N	PEX11D	peroxin 11D
comp31055_c0_seq7	comp42789_c0_seq3	97.38	497	13	0	4	500	170	666	0	882	AT2G24680	N	--
comp31827_c1_seq6	comp37687_c0_seq6	97.38	802	19	1	69	870	73	872	0	1417	AT2G25605	N	--
comp28521_c0_seq2	comp29640_c0_seq1	97.36	946	24	1	1	946	821	1765	0	1509	ATCG00680	N	PSBB	photosystem II reaction center protein B
comp27434_c0_seq1	comp36110_c0_seq1	97.35	453	10	2	1	452	348	799	0	787	--	N	--	--
comp28138_c0_seq1	comp43155_c1_seq12	97.35	678	9	1	664	1332	1	678	0	1209	AT2G46550	N	--
comp28138_c0_seq4	comp43155_c1_seq12	97.35	678	9	1	503	1171	1	678	0	1209	AT2G46550	N	--
comp28138_c0_seq7	comp43155_c1_seq12	97.35	678	9	1	676	1344	1	678	0	1209	AT2G46550	N	--
comp32482_c1_seq3	comp32971_c0_seq1	97.34	527	14	0	1	527	1	527	0	934	AT2G40320	N	TBL33	TRICHOME BIREFRINGENCE-LIKE 33
comp34351_c0_seq1	comp44253_c1_seq2	97.34	376	10	0	1	376	602	977	0	666	AT5G20930	N	TSL	TOUSLED
comp35926_c0_seq1	comp39315_c2_seq1	97.34	753	20	0	1	753	7	759	0	1334	--	N	--	--
comp32735_c0_seq3	comp42191_c0_seq1	97.33	450	12	0	1	450	471	920	0	757	AT2G45770	N	FRD4	FERRIC CHELATE REDUCTASE DEFECTIVE 4
comp34127_c0_seq7	comp41432_c0_seq4	97.33	1498	37	1	5	1499	21	1518	0	2648	AT2G47490	N	NDT1	NAD+ transporter 1
comp35302_c1_seq5	comp43457_c1_seq10	97.33	899	15	1	99	988	269	1167	0	1600	AT4G17330	N	G2484-1	G2484-1 protein
comp35435_c2_seq1	comp43875_c0_seq4	97.33	450	12	0	1	450	584	1033	0	797	AT5G19690	N	STT3A	staurosporin and temperature sensitive 3-like A
comp35687_c2_seq1	comp43495_c0_seq13	97.33	449	12	0	1	449	1472	1920	0	795	AT2G39950	N	--
comp36134_c0_seq4	comp36955_c2_seq1	97.33	375	10	0	1	375	300	674	0	664	AT1G14610	N	VALRS	VALYL TRNA SYNTHETASE
comp36000_c0_seq1	comp42259_c0_seq2	97.31	668	18	0	1	668	193	860	0	1063	AT4G17620	N	--
comp15632_c0_seq1	comp43496_c1_seq2	97.3	445	12	0	1	445	2154	2598	0	787	AT5G39500	N	GNL1	GNOM-like 1
comp29824_c0_seq2	comp36463_c0_seq1	97.3	1187	31	1	3	1189	50	1235	0	2091	AT2G33590	N	CRL1	CCR(Cinnamoyl coA:NADP oxidoreductase)-like 1
comp32259_c0_seq5	comp37918_c1_seq1	97.3	519	14	0	76	594	1	519	0	918	AT2G37660	N	--
comp34268_c1_seq14	comp44472_c0_seq7	97.3	371	10	0	1	371	656	1026	0	656	AT5G23575	N	--
comp34554_c0_seq10	comp44158_c2_seq13	97.3	482	13	0	1	482	336	817	0	852	AT2G33340	N	MAC3B	MOS4-associated complex 3B
comp35264_c0_seq1	comp39264_c0_seq4	97.29	665	18	0	1	665	282	946	0	1176	AT4G17510	N	UCH3	ubiquitin C-terminal hydrolase 3
comp16767_c1_seq1	comp29422_c1_seq1	97.28	1068	26	2	1	1066	522	1588	0	1832	ATCG00480	N	PB	ATP synthase subunit beta
comp26899_c1_seq3	comp42387_c0_seq12	97.28	626	13	2	1	623	806	1430	0	1094	AT5G40880	N	--
comp28521_c0_seq1	comp29640_c0_seq2	97.28	957	25	1	74	1030	1	956	0	1522	ATCG00680	N	PSBB	photosystem II reaction center protein B
comp30423_c1_seq1	comp40087_c1_seq15	97.28	368	10	0	1	368	238	605	0	650	AT4G02060	N	PRL	PROLIFERA
comp35916_c0_seq22	comp41566_c0_seq8	97.28	404	10	1	2	405	541	943	0	706	AT2G46870	N	NGA1	NGATHA1
comp31315_c0_seq1	comp37185_c2_seq2	97.27	587	13	1	20	603	1	587	0	1033	AT2G46020	N	CHR2	CHROMATIN REMODELING 2
comp33973_c0_seq2	comp36667_c0_seq2	97.27	805	18	1	24	828	20	820	0	1378	AT5G03480	N	--
comp34110_c0_seq4	comp44536_c2_seq4	97.27	622	17	0	1	622	1123	1744	0	1098	AT5G05170	N	MRE1	multiple response expansion 1
comp36239_c1_seq3	comp43302_c2_seq1	97.27	954	26	0	181	1134	303	1256	0	1685	AT2G36460	N	FBA6	fructose-bisphosphate aldolase 6
comp36374_c0_seq2	comp44162_c1_seq1	97.27	732	20	0	1	732	545	1276	0	1292	AT2G39730	N	RCA	rubisco activase
comp32320_c0_seq2	comp39395_c0_seq3	97.26	585	16	0	1	585	309	893	0	1033	AT4G10760	N	MTA	mRNAadenosine methylase
comp36275_c0_seq11	comp43330_c0_seq6	97.26	401	11	0	2	402	586	986	0	708	AT2G41680	N	NTRC	NADPH-dependent thioredoxin reductase C
comp33715_c0_seq6	comp39981_c0_seq8	97.25	618	17	0	1	618	471	1088	0	1090	AT4G17460	N	JAB	JAIBA
comp34540_c1_seq2	comp37555_c0_seq2	97.25	363	10	0	48	410	2	364	0	640	AT3G52590	N	UBQ1	ubiquitin extension protein 1
comp34685_c0_seq1	comp43653_c2_seq2	97.25	400	11	0	1	400	1314	1713	0	706	AT2G35330	N	--
comp36517_c0_seq2	comp44607_c0_seq6	97.25	835	23	0	1	835	644	1478	0	1473	AT3G11130	N	--
comp11104_c0_seq2	comp21077_c0_seq1	97.24	435	11	1	24	457	346	780	0	664	--	N	--	--
comp34820_c0_seq4	comp43905_c3_seq1	97.24	398	11	0	1	398	16	413	0	702	AT4G17090	N	CT-BMY	chloroplast beta-amylase
comp132656_c0_seq1	comp41336_c3_seq2	97.23	361	10	0	1	361	344	704	0	636	--	N	--	--
comp30529_c1_seq1	comp43441_c0_seq5	97.23	505	14	0	217	721	218	722	0	890	AT3G17410	N	--
comp32114_c0_seq1	comp43671_c0_seq7	97.22	360	10	0	166	525	35	394	0	634	AT2G40620	N	--
comp35913_c0_seq10	comp43269_c0_seq13	97.22	432	12	0	1	432	932	1363	0	761	AT2G43790	N	MPK6	MAP kinase 6
comp727_c0_seq1	comp42789_c0_seq8	97.22	395	11	0	1	395	113	507	0	696	AT2G24690	N	--
comp31265_c0_seq2	comp35225_c1_seq2	97.21	394	10	1	36	429	185	577	0	686	AT2G45290	N	--
comp34870_c1_seq5	comp38103_c0_seq7	97.21	537	11	2	298	830	1	537	0	934	AT1G05710	N	--
comp35926_c1_seq5	comp39315_c1_seq10	97.21	502	10	2	1	501	132	630	0	848	--	N	--	--
comp27493_c2_seq1	comp42824_c2_seq2	97.2	679	19	0	1	679	1768	2446	0	1195	AT3G17205	N	UPL6	ubiquitin protein ligase 6
comp28818_c0_seq1	comp34078_c0_seq3	97.2	1465	41	0	31	1495	1	1465	0	2579	ATCG00490	N	RBCL
comp36240_c0_seq6	comp43987_c0_seq1	97.2	1141	32	0	66	1206	2153	3293	0	2008	AT2G32240	N	--
comp118499_c0_seq1	comp42612_c0_seq7	97.19	569	16	0	1	569	1398	1966	0	1001	AT5G02830	N	--
comp34212_c0_seq2	comp37138_c0_seq2	97.19	854	24	0	19	872	16	869	0	1503	AT2G39010	N	PIP2E	plasma membrane intrinsic protein 2E
comp34212_c0_seq3	comp37138_c0_seq2	97.19	854	24	0	19	872	16	869	0	1503	AT2G39010	N	PIP2E	plasma membrane intrinsic protein 2E
comp34896_c2_seq5	comp36152_c1_seq4	97.19	392	11	0	10	401	5	396	0	690	AT2G26300	N	GPA1	G PROTEIN ALPHA SUBUNIT 1
comp35408_c1_seq1	comp41015_c1_seq2	97.19	498	14	0	81	578	252	749	0	876	AT2G27040	N	OCP11	OVEREXPRESSOR OF CATIONIC PEROXIDASE 11
comp43426_c0_seq1	comp39645_c0_seq6	97.19	391	11	0	1	391	391	781	0	688	AT2G42210	N	OEP16-3
comp5764_c0_seq1	comp29978_c0_seq1	97.19	391	11	0	110	500	1	391	0	688	AT2G31970	N	RAD50
comp31058_c0_seq2	comp44553_c0_seq12	97.18	568	16	0	261	828	19	586	0	999	--	N	--	--
comp36506_c1_seq5	comp43999_c0_seq4	97.18	1169	32	1	208	1375	123	1291	0	2048	AT2G47390	N	--
comp27684_c1_seq2	comp35469_c1_seq2	97.17	494	8	3	34	523	38	529	0	850	AT4G16280	N	FCA
comp36424_c0_seq5	comp44607_c0_seq6	97.17	635	18	0	1	635	1432	2066	0	1116	AT3G11130	N	--
comp36413_c1_seq1	comp35683_c0_seq1	97.16	1196	34	0	1	1196	39	1234	0	2101	AT4G15545	N	--
comp33541_c1_seq8	comp40255_c2_seq1	97.14	420	12	0	151	570	1	420	0	737	AT2G36250	N	FTSZ2-1
comp36261_c1_seq2	comp42633_c1_seq3	97.14	559	16	0	271	829	232	790	0	981	AT2G44350	N	CSY4	CITRATE SYNTHASE 4
comp36356_c0_seq3	comp41193_c0_seq1	97.14	594	17	0	4	597	238	831	0	1043	AT5G51430	N	EYE	EMBRYO YELLOW
comp36356_c0_seq13	comp41193_c0_seq1	97.13	523	15	0	4	526	238	760	0	918	AT5G51430	N	EYE	EMBRYO YELLOW
comp26832_c0_seq1	comp38688_c1_seq2	97.12	382	11	0	149	530	215	596	0	670	AT1G51610	N	--
comp31021_c0_seq4	comp42031_c2_seq8	97.12	417	6	1	155	571	33	443	0	733	AT5G41690	N	--
comp36490_c1_seq5	comp43954_c1_seq7	97.12	486	14	0	2	487	2182	2667	0	852	AT5G35980	N	YAK1	yeast YAK1-related gene 1
comp17888_c0_seq2	comp39561_c0_seq4	97.1	379	11	0	1	379	131	509	0	664	AT2G30120	N	--
comp22609_c0_seq2	comp37561_c0_seq2	97.1	379	11	0	1	379	1025	1403	0	664	AT2G40120	N	--
comp30413_c1_seq22	comp38451_c2_seq9	97.1	414	12	0	226	639	888	1301	0	726	AT5G39570	N	--
comp28403_c2_seq1	comp32427_c2_seq1	97.09	378	11	0	452	829	1	378	0	662	AT2G47940	N	EMB3117	EMBRYO DEFECTIVE 3117
comp34870_c1_seq7	comp38103_c0_seq7	97.09	756	5	3	298	1040	1	752	0	1328	AT1G05710	N	--
comp36316_c0_seq3	comp42896_c0_seq3	97.09	757	22	0	1	757	245	1001	0	1326	AT2G32810	N	BGAL9	beta-galactosidase 9
comp15322_c0_seq2	comp32937_c0_seq11	97.08	1199	24	5	7	1203	630	1819	0	1701	ATCG00670	N	PCLPP	plastid-encoded CLP P
comp30028_c0_seq2	comp40246_c8_seq1	97.08	548	7	1	2	540	2	549	0	908	ATCG01000	N	YCF1.1
comp30028_c0_seq1	comp40246_c8_seq2	97.07	752	13	1	170	912	1350	2101	0	1096	ATCG01130	N	YCF1.2
comp30547_c0_seq2	comp38376_c0_seq1	97.07	581	17	0	1	581	414	994	0	1017	AT3G46720	N	--
comp33240_c1_seq3	comp42246_c0_seq3	97.07	581	17	0	1	581	12	592	0	1017	AT2G32480	N	ARASP	ARABIDOPSIS SERIN PROTEASE
comp36066_c0_seq1	comp40914_c1_seq4	97.07	375	11	0	1	375	2407	2781	0	656	AT4G16130	N	ISA1
comp35655_c1_seq11	comp44471_c0_seq7	97.06	374	11	0	1	374	1392	1765	0	654	AT1G80410	N	OMA	OMISHA
comp36374_c0_seq9	comp44162_c1_seq1	97.06	1090	32	0	1	1090	545	1634	0	1873	AT2G39730	N	RCA	rubisco activase
comp27061_c0_seq1	comp42632_c0_seq1	97.05	407	12	0	1	407	190	596	0	712	AT2G38280	N	FAC1	EMBRYONIC FACTOR1
comp32336_c0_seq1	comp37127_c0_seq1	97.05	577	17	0	1	577	165	741	0	1009	AT2G38960	N	ERO2	endoplasmic reticulum oxidoreductins 2
comp34127_c0_seq5	comp41432_c0_seq4	97.05	950	28	0	5	954	21	970	0	1661	AT2G47490	N	NDT1	NAD+ transporter 1
comp35619_c0_seq1	comp43381_c1_seq2	97.05	542	16	0	441	982	1	542	0	948	AT3G10380	N	SEC8	subunit of exocyst complex 8
comp35619_c0_seq2	comp43381_c1_seq2	97.05	542	16	0	478	1019	1	542	0	948	AT3G10380	N	SEC8	subunit of exocyst complex 8
comp35619_c0_seq4	comp43381_c1_seq2	97.05	542	16	0	333	874	1	542	0	948	AT3G10380	N	SEC8	subunit of exocyst complex 8
comp36240_c0_seq7	comp43987_c0_seq1	97.05	713	16	3	119	829	119	828	0	1227	AT2G32240	N	--
comp17274_c0_seq1	comp35611_c1_seq4	97.04	439	4	2	1	439	590	1019	0	658	AT2G47730	N	GSTF8	glutathione S-transferase phi 8
comp25557_c0_seq1	comp24985_c2_seq1	97.04	371	11	0	2	372	301	671	0	648	AT4G38200	N	--
comp28612_c0_seq1	comp37458_c2_seq1	97.04	742	22	0	1	742	49	790	0	1296	AT4G16340	N	SPK1	SPIKE1
comp29558_c0_seq2	comp38357_c2_seq1	97.04	506	12	1	220	722	1	506	0	880	AT2G28450	N	--
comp32802_c0_seq4	comp33553_c0_seq3	97.04	507	15	0	96	602	163	669	0	886	AT2G36485	N	--
comp29293_c0_seq3	comp33487_c0_seq1	97.03	538	16	0	14	551	1	538	0	940	AT2G32650	N	--
comp36451_c0_seq3	comp44030_c0_seq12	97.03	706	21	0	1	706	412	1117	0	1233	AT2G40730	N	CTEXP	cytoplasmic tRNA export protein
comp31412_c0_seq2	comp43080_c1_seq2	97.02	369	11	0	19	387	5	373	0	644	AT1G26190	N	--
comp35441_c0_seq2	comp42729_c1_seq3	97.02	403	9	1	1	403	313	712	0	700	AT2G38090	N	--
comp35441_c0_seq6	comp42729_c1_seq3	97.02	403	9	1	1	403	313	712	0	700	AT2G38090	N	--
comp34864_c1_seq15	comp40432_c0_seq24	97.01	904	14	3	705	1596	584	1486	0	1449	AT5G05940	N	ROPGEF5	ROP (rho of plants) guanine nucleotide exchange factor 5
comp33185_c1_seq1	comp36040_c0_seq1	97	533	16	0	42	574	1	533	0	930	AT2G38770	N	EMB2765	EMBRYO DEFECTIVE 2765
comp33185_c1_seq2	comp36040_c0_seq1	97	533	16	0	42	574	1	533	0	930	AT2G38770	N	EMB2765	EMBRYO DEFECTIVE 2765
comp34198_c0_seq4	comp40631_c0_seq3	97	566	17	0	35	600	19	584	0	987	AT4G18100	N	--
comp36274_c0_seq9	comp44060_c0_seq6	97	367	11	0	206	572	230	596	0	640	AT5G23540	N	--
comp17948_c1_seq1	comp44451_c0_seq20	96.99	399	12	0	14	412	1	399	0	696	AT2G35340	N	MEE29	maternal effect embryo arrest 29
comp23813_c0_seq2	comp36586_c1_seq1	96.99	565	17	0	26	590	38	602	0	985	AT2G46915	N	--
comp34127_c0_seq6	comp41432_c0_seq2	96.99	765	23	0	5	769	21	785	0	1334	AT2G47490	N	NDT1	NAD+ transporter 1
comp34848_c1_seq1	comp44359_c0_seq3	96.99	1031	31	0	1564	2594	8	1038	0	1798	AT4G39050	N	--
comp34848_c1_seq9	comp44359_c0_seq3	96.99	1031	31	0	689	1719	8	1038	0	1798	AT4G39050	N	--
comp35494_c1_seq1	comp44252_c1_seq4	96.99	665	20	0	429	1093	1	665	0	1160	AT5G66760	N	SDH1-1	succinate dehydrogenase 1-1
comp36413_c1_seq4	comp35683_c0_seq1	96.99	1198	36	0	1	1198	39	1236	0	2089	AT4G15545	N	--
comp15658_c0_seq2	comp34567_c0_seq3	96.98	430	3	1	1	420	143	572	0	718	--	N	--	--
comp35700_c1_seq8	comp43621_c0_seq4	96.98	928	25	1	78	1005	94	1018	0	1614	AT2G27350	N	OTLD1	otubain-like deubiquitinase 1
comp23180_c0_seq1	comp35774_c1_seq1	96.97	1914	28	8	40	1950	198	2084	0	3083	ATCG00430	N	PSBG	photosystem II reaction center protein G
comp26683_c4_seq2	comp42268_c6_seq1	96.97	627	15	1	12	638	31	653	0	965	--	N	--	--
comp27895_c0_seq4	comp44282_c1_seq3	96.97	462	8	1	458	913	27	488	0	807	AT2G34300	N	--
comp28009_c1_seq2	comp34548_c2_seq3	96.97	727	10	5	644	1360	356	1080	0	1158	AT4G32272	N	--
comp30978_c0_seq1	comp40010_c0_seq1	96.96	593	18	0	97	689	137	729	0	1033	AT2G34460	N	--
comp21192_c0_seq1	comp34549_c0_seq1	96.94	392	12	0	1	392	405	796	0	682	AT5G05570	N	--
comp25623_c0_seq1	comp43262_c0_seq13	96.94	392	9	1	81	469	1	392	0	678	AT2G35260	N	--
comp27532_c0_seq2	comp32736_c0_seq1	96.94	720	22	0	1	720	10	729	0	1253	AT2G26810	N	--
comp31827_c1_seq4	comp37687_c0_seq6	96.94	621	19	0	51	671	252	872	0	1080	AT2G25605	N	--
comp32610_c0_seq3	comp38773_c0_seq2	96.93	391	12	0	178	568	22	412	0	680	AT2G34660	N	MRP2	multidrug resistance-associated protein 2
comp34103_c0_seq2	comp43467_c0_seq6	96.93	618	19	0	1	618	129	746	0	1074	AT2G42700	N	--
comp35069_c0_seq3	comp43816_c0_seq9	96.93	685	12	2	286	961	3	687	0	1156	AT2G33435	N	--
comp35916_c0_seq5	comp41566_c0_seq8	96.93	554	16	1	16	569	391	943	0	955	AT2G46870	N	NGA1	NGATHA1
comp32370_c0_seq7	comp31345_c1_seq1	96.92	389	12	0	224	612	24	412	0	676	AT3G62840	N	--
comp32582_c0_seq1	comp39666_c0_seq3	96.92	422	13	0	1	422	11	432	0	733	AT5G11040	N	TRS120
comp33325_c0_seq3	comp40066_c0_seq3	96.92	779	18	3	24	799	49	824	0	1300	AT2G25310	N	--
comp33864_c1_seq2	comp39375_c0_seq2	96.92	390	12	0	2	391	1031	1420	0	678	AT4G16650	N	--
comp34668_c0_seq2	comp40368_c1_seq5	96.92	455	14	0	315	769	90	544	0	791	AT2G45270	N	GCP1	glycoprotease 1
comp36469_c0_seq2	comp44410_c1_seq6	96.92	454	14	0	223	676	353	806	0	789	AT1G17720	N	ATB BETA
comp36490_c1_seq8	comp43954_c1_seq7	96.92	650	20	0	1	650	2018	2667	0	1130	AT5G35980	N	YAK1	yeast YAK1-related gene 1
comp31976_c0_seq4	comp37812_c2_seq1	96.91	647	16	2	173	815	125	771	0	1112	AT2G25140	N	HSP98.7	HEAT SHOCK PROTEIN 98.7
comp35265_c0_seq5	comp36750_c0_seq1	96.91	648	11	1	60	698	1	648	0	1134	AT2G42320	N	--
comp35561_c3_seq3	comp39301_c2_seq1	96.91	776	21	1	1	776	125	897	0	1344	AT2G37840	N	--
comp36392_c1_seq13	comp40883_c0_seq6	96.91	453	11	1	1	453	1440	1889	0	783	AT2G43680	N	IQD14	IQ-domain 14
comp36520_c0_seq4	comp44522_c0_seq4	96.91	453	14	0	1	453	1246	1698	0	787	AT2G21390	N	--
comp18703_c0_seq1	comp198901_c0_seq1	96.9	420	2	2	79	496	1	411	0	731	--	N	--	--
comp26069_c0_seq2	comp33193_c0_seq1	96.9	872	27	0	1	872	635	1506	0	1515	AT3G46970	N	PHS2	alpha-glucan phosphorylase 2
comp29281_c0_seq2	comp31011_c0_seq1	96.9	839	26	0	1	839	251	1089	0	1457	AT4G02070	N	MSH6-1	MUTS HOMOLOG 6-1
comp30338_c0_seq2	comp37109_c0_seq4	96.89	483	15	0	16	498	1	483	0	839	AT2G30330	N	BLOS1	BLOC subunit 1
comp32273_c1_seq4	comp36664_c0_seq1	96.89	386	12	0	4	389	156	541	0	670	AT2G40550	N	ETG1	E2F target gene 1
comp36385_c0_seq9	comp44447_c1_seq12	96.89	514	16	0	1	514	995	1508	0	892	AT2G34250	N	--
comp36508_c2_seq4	comp43921_c2_seq2	96.89	837	26	0	5	841	25	861	0	1453	AT5G17920	N	ATMS1	methionine synthesis 1
comp21244_c1_seq2	comp39653_c0_seq1	96.88	608	19	0	67	674	157	764	0	1055	AT1G73060	N	LPA3	Low PSII Accumulation 3
comp34377_c1_seq4	comp44609_c0_seq2	96.88	736	10	10	1	730	3901	4629	0	1203	AT3G29785	N	--
comp229336_c0_seq1	comp33772_c2_seq2	96.87	447	14	0	187	633	1	447	0	775	AT4G39420	N	--
comp26233_c0_seq1	comp40383_c0_seq3	96.87	383	12	0	1	383	1	383	0	664	AT1G16300	N	GAPCP-2	glyceraldehyde-3-phosphate dehydrogenase of plastid 2
comp32830_c1_seq4	comp38017_c0_seq1	96.87	798	22	1	301	1098	433	1227	0	1380	AT2G42890	N	ML2	MEI2-like 2
comp33864_c1_seq7	comp39375_c0_seq2	96.85	413	13	0	2	414	1031	1443	0	716	AT4G16650	N	--
comp34526_c1_seq1	comp39399_c0_seq1	96.85	476	13	2	836	1310	871	1345	0	809	AT2G28910	N	CXIP4	CAX interacting protein 4
comp34526_c1_seq6	comp39399_c0_seq1	96.85	476	13	2	814	1288	871	1345	0	809	AT2G28910	N	CXIP4	CAX interacting protein 4
comp34853_c0_seq6	comp42065_c1_seq5	96.85	444	11	1	302	745	359	799	0	765	--	N	--	--
comp34853_c0_seq8	comp42065_c1_seq5	96.85	444	11	1	474	917	359	799	0	765	--	N	--	--
comp34864_c1_seq14	comp40432_c0_seq24	96.85	920	10	3	705	1622	584	1486	0	1477	AT5G05940	N	ROPGEF5	ROP (rho of plants) guanine nucleotide exchange factor 5
comp27139_c1_seq1	comp36443_c0_seq1	96.83	599	16	1	9	604	26	624	0	1033	AT3G55730	N	MYB109	myb domain protein 109
comp31272_c0_seq2	comp35262_c0_seq1	96.83	537	17	0	457	993	498	1034	0	930	AT4G15130	N	CCT2	phosphorylcholine cytidylyltransferase2
comp32843_c2_seq1	comp36202_c0_seq1	96.83	473	15	0	108	580	104	576	0	819	AT2G31890	N	RAP
comp34411_c2_seq10	comp36585_c1_seq1	96.83	441	14	0	245	685	77	517	0	763	AT2G28360	N	--
comp34411_c2_seq13	comp36585_c1_seq1	96.83	441	14	0	245	685	77	517	0	763	AT2G28360	N	--
comp34411_c2_seq4	comp36585_c1_seq1	96.83	441	14	0	245	685	77	517	0	763	AT2G28360	N	--
comp36396_c0_seq9	comp41090_c2_seq2	96.83	883	26	1	343	1225	587	1467	0	1522	AT4G16143	N	IMPA-2	importin alpha isoform 2
comp31090_c0_seq3	comp35950_c0_seq1	96.82	628	14	1	4	631	1	622	0	1088	AT2G24390	N	--
comp31194_c0_seq1	comp42965_c1_seq2	96.82	817	26	0	3	819	33	849	0	1413	AT1G79350	N	EMB1135	embryo defective 1135
comp34418_c1_seq1	comp40381_c1_seq1	96.82	943	30	0	1645	2587	3	945	0	1631	AT3G11540	N	SPY	SPINDLY
comp34418_c1_seq3	comp40381_c1_seq1	96.82	943	30	0	1645	2587	3	945	0	1631	AT3G11540	N	SPY	SPINDLY
comp29210_c0_seq1	comp34054_c0_seq1	96.81	784	22	1	23	806	285	1065	0	1352	AT2G41520	N	TPR15	tetratricopeptide repeat 15
comp36451_c0_seq11	comp44030_c0_seq12	96.81	847	27	0	1	847	271	1117	0	1465	AT2G40730	N	CTEXP	cytoplasmic tRNA export protein
comp31385_c0_seq3	comp38607_c0_seq2	96.8	718	13	1	1	708	184	901	0	1251	AT4G17010	N	--
comp34864_c1_seq17	comp40432_c0_seq28	96.8	500	8	1	216	707	1	500	0	870	AT5G05940	N	ROPGEF5	ROP (rho of plants) guanine nucleotide exchange factor 5
comp34864_c1_seq6	comp40432_c0_seq28	96.8	500	8	1	216	707	1	500	0	870	AT5G05940	N	ROPGEF5	ROP (rho of plants) guanine nucleotide exchange factor 5
comp35700_c1_seq10	comp43621_c0_seq4	96.8	937	27	1	78	1014	94	1027	0	1616	AT2G27350	N	OTLD1	otubain-like deubiquitinase 1
comp36510_c0_seq1	comp44576_c1_seq2	96.8	657	21	0	1	657	994	1650	0	1136	AT5G60390	N	--
comp31971_c1_seq4	comp42769_c0_seq13	96.79	529	14	1	1	529	796	1321	0	910	AT2G46270	N	GBF3	G-box binding factor 3
comp32769_c0_seq4	comp40426_c0_seq2	96.79	529	17	0	1	529	492	1020	0	914	AT2G30700	N	--
comp26069_c0_seq1	comp33193_c0_seq1	96.78	684	22	0	121	804	823	1506	0	1181	AT3G46970	N	PHS2	alpha-glucan phosphorylase 2
comp32996_c3_seq1	comp43724_c0_seq3	96.78	435	14	0	2	436	804	1238	0	751	AT5G57110	N	AT-ACA8	AUTOINHIBITED CA2+ -ATPASE, ISOFORM 8
comp147478_c0_seq1	comp14994_c0_seq1	96.77	371	12	0	1	371	173	543	0	640	ATCG01050	N	NDHD
comp32458_c1_seq1	comp40493_c1_seq1	96.77	372	12	0	1	372	36	407	0	642	AT5G13390	N	NEF1	NO EXINE FORMATION 1
comp33074_c0_seq11	comp41620_c2_seq1	96.77	372	12	0	246	617	387	16	0	642	AT4G17170	N	RABB1C	RAB GTPase homolog B1C
comp34155_c0_seq4	comp37146_c1_seq2	96.77	743	24	0	316	1058	5	747	0	1283	AT2G26150	N	HSFA2	heat shock transcription factor A2
comp34864_c1_seq1	comp40432_c0_seq24	96.77	744	13	2	753	1486	744	1486	0	1287	AT5G05940	N	ROPGEF5	ROP (rho of plants) guanine nucleotide exchange factor 5
comp15489_c1_seq1	comp39069_c0_seq1	96.76	556	18	0	347	902	1	556	0	959	AT4G01320	N	STE24
comp25485_c0_seq2	comp32137_c0_seq4	96.76	678	22	0	1	678	195	872	0	1170	AT2G27460	N	--
comp25696_c0_seq1	comp36226_c0_seq1	96.76	432	2	2	1	424	347	774	0	642	--	N	--	--
comp30413_c1_seq10	comp38451_c2_seq9	96.76	463	15	0	819	1281	838	1300	0	799	AT5G39570	N	--
comp30413_c1_seq12	comp38451_c2_seq9	96.76	463	15	0	867	1329	838	1300	0	799	AT5G39570	N	--
comp30413_c1_seq14	comp38451_c2_seq9	96.76	463	15	0	380	842	838	1300	0	799	AT5G39570	N	--
comp35026_c0_seq2	comp41429_c0_seq6	96.76	1915	56	2	29	1942	322	2231	0	3297	AT2G32860	N	BGLU33	beta glucosidase 33
comp36138_c0_seq4	comp38830_c6_seq1	96.76	617	20	0	283	899	1	617	0	1065	AT3G60320	N	--
comp36451_c0_seq1	comp44030_c0_seq12	96.76	494	16	0	2	495	624	1117	0	852	AT2G40730	N	CTEXP	cytoplasmic tRNA export protein
comp32620_c2_seq1	comp42614_c0_seq19	96.75	647	21	0	3	649	1382	2028	0	1116	AT1G06490	N	GSL7	glucan synthase-like 7
comp32726_c0_seq18	comp40986_c0_seq6	96.75	707	20	1	376	1082	1	704	0	1215	AT2G31560	N	--
comp34351_c0_seq4	comp44253_c1_seq2	96.75	461	15	0	1	461	199	659	0	795	AT5G20930	N	TSL	TOUSLED
comp34981_c0_seq2	comp43736_c0_seq13	96.75	400	13	0	1	400	221	620	0	690	AT2G43710	N	SSI2	suppressor of SA insensitive 2
comp35180_c0_seq1	comp34594_c3_seq1	96.75	1077	35	0	799	1875	1	1077	0	1857	AT2G41220	N	GLU2	glutamate synthase 2
comp36227_c0_seq2	comp43517_c1_seq1	96.75	1877	61	0	21	1897	27	1903	0	3196	AT5G52560	N	USP	UDP-sugar pyrophosphorylase
comp27516_c2_seq1	comp39096_c0_seq4	96.74	368	12	0	1	368	193	560	0	634	AT2G40316	N	--
comp36396_c0_seq8	comp41090_c2_seq2	96.74	860	26	1	343	1202	587	1444	0	1477	AT4G16143	N	IMPA-2	importin alpha isoform 2
comp36517_c0_seq6	comp44607_c0_seq6	96.74	950	31	0	1	950	529	1478	0	1637	AT3G11130	N	--
comp25829_c0_seq2	comp31542_c0_seq1	96.73	796	26	0	1	796	3	798	0	1372	AT4G17140	N	--
comp28846_c0_seq1	comp43907_c3_seq19	96.73	398	13	0	630	1027	5	402	0	686	AT1G04950	N	TAFII59	TATA BOX ASSOCIATED FACTOR II 59
comp30292_c0_seq11	comp32090_c0_seq1	96.73	611	7	1	19	616	12	622	0	1068	AT2G47710	N	--
comp32195_c3_seq3	comp44028_c0_seq5	96.73	459	15	0	167	625	151	609	0	791	AT2G39450	N	MTP11
comp33051_c1_seq6	comp37205_c0_seq1	96.73	520	17	0	1	520	596	1115	0	896	AT2G42890	N	ML2	MEI2-like 2
comp25725_c0_seq1	comp38653_c2_seq1	96.72	519	17	0	1	519	329	847	0	894	AT2G36810	N	--
comp35050_c1_seq1	comp38506_c2_seq1	96.72	914	30	0	133	1046	1	914	0	1574	AT5G48600	N	SMC3	structural maintenance of chromosome 3
comp10828_c0_seq1	comp44012_c0_seq10	96.71	517	10	2	1	516	928	1438	0	837	AT2G35680	N	--
comp25532_c0_seq1	comp42370_c0_seq1	96.71	730	24	0	1	730	291	1020	0	1257	AT2G35110	N	NAPP
comp31282_c0_seq4	comp35597_c0_seq20	96.71	425	7	1	1	425	56	473	0	735	AT2G31305	N	INH3	INHIBITOR-3
comp36038_c0_seq25	comp41689_c1_seq4	96.71	516	11	1	1	510	391	906	0	890	AT4G16380	N	--
comp31201_c1_seq1	comp39308_c4_seq8	96.7	485	16	0	1	485	1151	1635	0	835	AT2G48060	N	--
comp36020_c0_seq2	comp44557_c1_seq5	96.7	455	15	0	83	537	1	455	0	783	AT2G31400	N	GUN1	genomes uncoupled 1
comp36020_c0_seq7	comp44557_c1_seq5	96.7	455	15	0	83	537	1	455	0	783	AT2G31400	N	GUN1	genomes uncoupled 1
comp22547_c0_seq1	comp10718_c0_seq1	96.69	846	27	1	252	1096	186	1031	0	1447	AT2G27830	N	--
comp31484_c0_seq3	comp40578_c0_seq4	96.69	694	23	0	1	694	35	728	0	1193	AT2G26600	N	--
comp34450_c0_seq3	comp42244_c0_seq1	96.69	1543	39	2	20	1552	57	1597	0	2658	AT2G32920	N	PDIL2-3	PDI-like 2-3
comp35913_c0_seq1	comp43269_c0_seq1	96.69	665	22	0	22	686	17	681	0	1144	AT2G43790	N	MPK6	MAP kinase 6
comp35913_c0_seq14	comp43269_c0_seq1	96.69	665	22	0	22	686	17	681	0	1144	AT2G43790	N	MPK6	MAP kinase 6
comp30626_c0_seq1	comp40388_c3_seq1	96.68	422	14	0	56	477	10	431	0	726	AT5G08400	N	--
comp30626_c0_seq3	comp40388_c3_seq1	96.68	422	14	0	56	477	10	431	0	726	AT5G08400	N	--
comp35838_c1_seq6	comp38846_c1_seq2	96.68	512	17	0	5	516	1290	1801	0	880	AT2G25740	N	--
comp31206_c1_seq3	comp44278_c0_seq4	96.67	421	14	0	1	421	191	611	0	724	AT2G35100	N	ARAD1	ARABINAN DEFICIENT 1
comp31252_c0_seq1	comp43116_c0_seq1	96.67	450	15	0	1	450	962	1411	0	773	AT2G18760	N	CHR8	chromatin remodeling 8
comp33311_c0_seq3	comp43432_c0_seq6	96.67	781	26	0	60	840	1	781	0	1342	AT2G31140	N	--
comp34186_c2_seq1	comp36376_c1_seq2	96.67	1020	34	0	482	1501	477	1496	0	1752	AT4G13460	N	SUVH9	SU(VAR)3-9 homolog 9
comp35063_c1_seq8	comp43599_c5_seq13	96.67	420	14	0	160	579	244	663	0	722	AT5G14250	N	FUS11	FUSCA 11
comp32735_c0_seq4	comp42191_c0_seq1	96.66	658	22	0	1	658	283	940	0	1090	AT2G45770	N	FRD4	FERRIC CHELATE REDUCTASE DEFECTIVE 4
comp36457_c2_seq7	comp44076_c0_seq8	96.66	1166	39	0	295	1460	380	1545	0	2002	AT1G78900	N	VHA-A	vacuolar ATP synthase subunit A
comp23345_c0_seq1	comp42705_c1_seq7	96.65	448	15	0	23	470	292	739	0	769	AT1G48310	N	CHR18	chromatin remodeling factor18
comp30694_c1_seq1	comp39969_c0_seq3	96.65	806	15	4	34	833	491	1290	0	1368	AT4G16830	N	--
comp35691_c2_seq1	comp41600_c1_seq1	96.65	388	13	0	1	388	30	417	0	666	AT5G65290	N	--
comp35916_c0_seq6	comp41566_c0_seq3	96.65	597	19	1	1	597	741	1336	0	1017	AT2G46870	N	NGA1	NGATHA1
comp36405_c0_seq2	comp40452_c0_seq2	96.65	1106	37	0	108	1213	291	1396	0	1899	AT5G50850	N	MAB1	MACCI-BOU
comp36405_c0_seq5	comp40452_c0_seq2	96.65	1105	37	0	317	1421	292	1396	0	1897	AT5G50850	N	MAB1	MACCI-BOU
comp26471_c1_seq1	comp43527_c2_seq1	96.64	565	16	1	1	562	1462	2026	0	965	AT4G38200	N	--
comp35131_c0_seq2	comp42507_c0_seq2	96.64	1338	34	2	1	1328	36	1372	0	2298	AT2G35530	N	bZIP16	basic region/leucine zipper transcription factor 16
comp36444_c0_seq3	comp44452_c0_seq12	96.64	417	14	0	4	420	1360	1776	0	716	AT1G20760	N	--
comp10370_c0_seq1	comp27706_c0_seq1	96.63	593	14	2	1	588	179	770	0	961	ATCG00220	N	PSBM	photosystem II reaction center protein M
comp26684_c0_seq2	comp43742_c0_seq1	96.62	710	12	3	22	726	19	721	0	1211	AT2G38950	N	--
comp36495_c0_seq4	comp44592_c0_seq4	96.62	414	14	0	2	415	744	1157	0	710	AT5G20490	N	XIK
comp102099_c0_seq1	comp37615_c0_seq3	96.61	442	15	0	77	518	1	442	0	757	AT4G32440	N	--
comp23600_c0_seq3	comp41834_c0_seq9	96.61	443	13	1	1	443	554	994	0	753	AT2G39420	N	--
comp32634_c0_seq1	comp42256_c0_seq2	96.61	973	27	3	141	1110	23	992	0	1649	AT2G39080	N	EMB2799	EMBRYO DEFECTIVE 2799
comp34880_c0_seq2	comp40372_c1_seq1	96.61	383	13	0	1	383	1140	1522	0	656	AT2G38110	N	GPAT6	GLYCEROL-3-PHOSPHATE sn-2-ACYLTRANSFERASE 6
comp29119_c0_seq1	comp30064_c1_seq1	96.6	588	18	1	107	692	2	589	0	1001	AT2G41220	N	GLU2	glutamate synthase 2
comp34864_c1_seq19	comp40432_c0_seq11	96.6	648	9	3	653	1288	1	647	0	981	AT5G05940	N	ROPGEF5	ROP (rho of plants) guanine nucleotide exchange factor 5
comp36451_c0_seq8	comp44030_c0_seq12	96.6	1058	36	0	1	1058	60	1117	0	1812	AT2G40730	N	CTEXP	cytoplasmic tRNA export protein
comp30059_c0_seq1	comp43414_c0_seq3	96.59	763	26	0	1	763	157	919	0	1306	AT2G33800	N	EMB3113	EMBRYO DEFECTIVE 3113
comp36307_c0_seq10	comp44584_c2_seq13	96.59	498	17	0	173	670	1	498	0	852	AT1G17220	N	FUG1	fu-gaeri1
comp36490_c1_seq6	comp43954_c1_seq7	96.59	1292	44	0	2	1293	1376	2667	0	2212	AT5G35980	N	YAK1	yeast YAK1-related gene 1
comp20340_c0_seq1	comp35634_c0_seq1	96.58	438	15	0	1	438	614	1051	0	749	AT2G32000	N	--
comp34268_c1_seq3	comp44472_c0_seq7	96.58	380	13	0	91	470	178	557	0	650	AT5G23575	N	--
comp34864_c1_seq12	comp40432_c0_seq24	96.58	760	9	2	753	1512	744	1486	0	1314	AT5G05940	N	ROPGEF5	ROP (rho of plants) guanine nucleotide exchange factor 5
comp35716_c1_seq2	comp44391_c0_seq14	96.58	1024	30	1	1	1024	250	1268	0	1752	AT1G18150	N	MPK8
comp18071_c0_seq1	comp39365_c5_seq6	96.57	466	1	3	1	466	1845	2295	0	743	ATMG00500	N	ORF141
comp22804_c0_seq1	comp37686_c1_seq16	96.57	496	5	2	1	496	1871	2354	0	841	ATMG01280	N	ORF291
comp33184_c0_seq1	comp43069_c3_seq11	96.57	408	14	0	1	408	1607	2014	0	698	AT3G12670	N	emb2742	embryo defective 2742
comp33973_c0_seq3	comp36667_c0_seq2	96.57	961	11	2	24	966	20	976	0	1626	AT3G09160	N	--
comp30278_c2_seq3	comp43130_c0_seq9	96.56	610	21	0	1094	1703	5	614	0	1043	AT3G15220	N	--
comp31282_c0_seq3	comp35597_c0_seq10	96.56	582	10	2	1	582	56	627	0	995	AT2G31305	N	INH3	INHIBITOR-3
comp33240_c1_seq1	comp42246_c0_seq4	96.56	639	19	1	17	655	48	683	0	1088	AT2G32480	N	ARASP	ARABIDOPSIS SERIN PROTEASE
comp33295_c1_seq1	comp43319_c2_seq4	96.55	724	25	0	1	724	317	1040	0	1237	AT3G54960	N	PDIL1-3	PDI-like 1-3
comp11730_c0_seq1	comp20925_c0_seq1	96.54	1241	26	6	27	1257	169	1402	0	1976	ATCG00660	N	RPL20	ribosomal protein L20
comp36240_c0_seq3	comp43987_c0_seq1	96.54	3178	105	3	119	3294	119	3293	0	5408	AT2G32240	N	--
comp36426_c0_seq6	comp44133_c1_seq10	96.54	1127	39	0	455	1581	2122	3248	0	1925	AT2G43160	N	--
comp23668_c0_seq1	comp37057_c0_seq1	96.53	375	13	0	1	375	235	609	0	640	AT4G21520	N	--
comp25903_c0_seq2	comp37699_c1_seq1	96.53	375	13	0	4	378	965	1339	0	640	AT1G68740	N	PHO1;H1
comp32628_c1_seq2	comp41960_c0_seq1	96.53	634	22	0	564	1197	1	634	0	1082	AT4G00720	N	SK32	shaggy-like protein kinase 32
comp33618_c0_seq5	comp38138_c0_seq2	96.53	721	24	1	33	752	1	721	0	1223	AT2G46000	N	--
comp36204_c1_seq1	comp43193_c0_seq5	96.53	777	27	0	244	1020	125	901	0	1326	AT1G09840	N	SK41	shaggy-like protein kinase 41
comp36457_c2_seq16	comp40021_c1_seq14	96.53	634	11	3	1	634	145	767	0	1074	AT1G78900	N	VHA-A	vacuolar ATP synthase subunit A
comp50965_c0_seq1	comp43936_c2_seq4	96.53	720	17	4	412	1130	5	717	0	1106	--	N	--	--
comp15340_c0_seq1	comp37080_c1_seq1	96.52	660	21	2	1	659	756	1414	0	985	ATCG00510	N	PSAI	photsystem I subunit I
comp189649_c0_seq1	comp43357_c0_seq4	96.52	402	14	0	1	402	40	441	0	686	AT4G17230	N	SCL13	SCARECROW-like 13
comp32896_c0_seq8	comp37225_c0_seq1	96.52	747	23	1	13	756	67	813	0	1271	AT2G42780	N	--
comp34198_c0_seq1	comp40631_c0_seq3	96.52	574	20	0	35	608	19	592	0	979	AT4G18100	N	--
comp36507_c0_seq2	comp44487_c0_seq7	96.52	1120	39	0	369	1488	2	1121	0	1911	AT5G08690	N	--
comp36507_c0_seq3	comp44487_c0_seq7	96.52	1120	39	0	363	1482	2	1121	0	1911	AT5G08690	N	--
comp26166_c1_seq1	comp32001_c0_seq1	96.51	372	13	0	1	372	51	422	0	634	AT5G54840	N	SGP1
comp27236_c0_seq1	comp26077_c0_seq1	96.51	516	18	0	36	551	1	516	0	880	AT2G28760	N	UXS6	UDP-XYL synthase 6
comp35844_c0_seq6	comp42326_c0_seq2	96.51	487	17	0	730	1216	3	489	0	831	AT4G24830	N	--
comp35844_c0_seq7	comp42326_c0_seq2	96.51	487	17	0	665	1151	3	489	0	831	AT4G24830	N	--
comp36430_c0_seq2	comp42401_c0_seq3	96.51	859	30	0	246	1104	343	1201	0	1465	AT2G33150	N	PKT3	peroxisomal 3-ketoacyl-CoA thiolase 3
comp36430_c0_seq5	comp42401_c0_seq3	96.51	859	30	0	246	1104	343	1201	0	1465	AT2G33150	N	PKT3	peroxisomal 3-ketoacyl-CoA thiolase 3
comp36430_c0_seq7	comp42401_c0_seq3	96.51	859	30	0	246	1104	343	1201	0	1465	AT2G33150	N	PKT3	peroxisomal 3-ketoacyl-CoA thiolase 3
comp35891_c0_seq1	comp44412_c2_seq3	96.5	400	10	3	275	671	1193	1591	0	660	--	N	--	--
comp35891_c0_seq2	comp44412_c2_seq3	96.5	400	10	3	309	705	1193	1591	0	660	--	N	--	--
comp26487_c0_seq1	comp43138_c0_seq1	96.49	769	27	0	1	769	539	1307	0	1310	AT4G39420	N	--
comp36204_c1_seq2	comp43193_c0_seq5	96.49	769	27	0	233	1001	133	901	0	1310	AT1G09840	N	SK41	shaggy-like protein kinase 41
comp25344_c0_seq1	comp42307_c0_seq1	96.48	512	18	0	8	519	249	760	0	872	AT1G09795	N	HISN1B
comp32838_c1_seq1	comp40451_c0_seq5	96.48	426	15	0	469	894	1	426	0	726	AT2G34530	N	--
comp35916_c0_seq23	comp41566_c0_seq8	96.48	653	22	1	2	654	292	943	0	1104	AT2G46870	N	NGA1	NGATHA1
comp29935_c0_seq1	comp42161_c4_seq1	96.47	878	31	0	1	878	659	1536	0	1495	AT1G44900	N	MCM2	MINICHROMOSOME MAINTENANCE 2
comp35460_c0_seq1	comp36864_c0_seq1	96.47	1105	39	0	30	1134	198	1302	0	1881	AT3G62910	N	cpRF1	chloroplast ribosome release factor 1
comp36457_c2_seq8	comp44076_c0_seq8	96.47	1191	41	1	30	1220	356	1545	0	2020	AT1G78900	N	VHA-A	vacuolar ATP synthase subunit A
comp16363_c0_seq1	comp40462_c1_seq10	96.46	508	18	0	47	554	167	674	0	864	AT1G64400	N	LACS3	long-chain acyl-CoA synthetase 3
comp31808_c0_seq3	comp44280_c0_seq3	96.46	396	14	0	65	460	377	772	0	674	AT1G12680	N	PEPKR2	phosphoenolpyruvate carboxylase-related kinase 2
comp33973_c1_seq1	comp32399_c0_seq1	96.46	622	16	1	1	622	3	618	0	1061	AT1G49120	N	CRF9	cytokinin response factor 9
comp35316_c0_seq1	comp42777_c2_seq22	96.46	452	16	0	2	453	913	1364	0	769	AT5G43900	N	XI-6	MYOSIN XI-6
comp35985_c3_seq5	comp41031_c0_seq2	96.46	678	24	0	209	886	107	784	0	1154	AT3G51850	N	CPK13	calcium-dependent protein kinase 13
comp36414_c0_seq3	comp41616_c1_seq2	96.46	452	14	2	172	623	185	634	0	753	AT1G70490	N	ATARFA1D
comp30982_c0_seq3	comp38343_c0_seq3	96.45	733	26	0	96	828	1	733	0	1247	AT3G63060	N	EDL3	EID1-like 3
comp31274_c0_seq1	comp35110_c0_seq2	96.45	619	13	1	250	859	151	769	0	1061	AT1G42470	N	--
comp33185_c0_seq2	comp42299_c0_seq12	96.45	620	22	0	383	1002	1	620	0	1055	AT2G38770	N	EMB2765	EMBRYO DEFECTIVE 2765
comp33747_c2_seq1	comp39540_c1_seq1	96.45	845	30	0	170	1014	198	1042	0	1437	AT5G41370	N	XPB1	homolog of xeroderma pigmentosum complementation group B 1
comp35985_c3_seq14	comp42953_c2_seq5	96.45	620	22	0	1	620	170	789	0	1055	AT1G18890	N	CPK10
comp35985_c3_seq9	comp42953_c2_seq5	96.45	620	22	0	1	620	170	789	0	1055	AT1G18890	N	CPK10
comp36440_c0_seq11	comp39609_c0_seq2	96.45	816	29	0	1	816	1130	1945	0	1388	AT3G13670	N	--
comp36517_c0_seq4	comp44607_c0_seq6	96.45	563	20	0	2	564	194	756	0	957	AT3G11130	N	--
comp22639_c0_seq1	comp43470_c0_seq1	96.44	899	32	0	1	899	1851	2749	0	1528	AT3G12020	N	--
comp30694_c1_seq2	comp39969_c0_seq3	96.44	815	17	4	34	842	491	1299	0	1370	AT4G16830	N	--
comp35214_c1_seq2	comp44565_c0_seq6	96.44	1038	37	0	1	1038	155	1192	0	1764	AT2G39260	N	--
comp36517_c0_seq9	comp44607_c0_seq5	96.44	758	27	0	317	1074	455	1212	0	1289	AT3G11130	N	--
comp32896_c0_seq1	comp37225_c0_seq1	96.43	728	26	0	1	728	86	813	0	1237	AT2G42780	N	--
comp36038_c0_seq24	comp41689_c1_seq4	96.43	476	11	1	1	470	391	866	0	811	--	N	--	--
comp28429_c0_seq1	comp41327_c1_seq6	96.42	419	15	0	1	419	858	1276	0	712	AT1G79610	N	NHX6	Na+/H+ antiporter 6
comp28472_c0_seq1	comp15856_c0_seq2	96.42	586	21	0	6	591	30	615	0	995	AT5G50330	N	--
comp30292_c0_seq12	comp32090_c0_seq1	96.42	699	12	1	19	704	12	710	0	1203	AT2G47710	N	--
comp30292_c0_seq7	comp32090_c0_seq1	96.42	699	12	1	19	704	12	710	0	1203	AT2G47710	N	--
comp31572_c0_seq2	comp42165_c0_seq6	96.42	475	17	0	10	484	125	599	0	773	AT5G61410	N	RPE	D-ribulose-5-phosphate-3-epimerase
comp31572_c0_seq6	comp42165_c0_seq6	96.42	475	17	0	113	587	125	599	0	773	AT5G61410	N	RPE	D-ribulose-5-phosphate-3-epimerase
comp34169_c0_seq2	comp39298_c2_seq6	96.42	447	16	0	192	638	209	655	0	759	AT3G04400	N	emb2171	embryo defective 2171
comp34504_c0_seq4	comp39998_c0_seq3	96.42	419	15	0	522	940	302	720	0	712	AT1G22640	N	MYB3	myb domain protein 3
comp36348_c0_seq14	comp42122_c0_seq3	96.42	419	15	0	167	585	52	470	0	712	AT2G19520	N	NFC4
comp36358_c2_seq4	comp42911_c0_seq2	96.42	671	24	0	136	806	293	963	0	1140	AT5G46630	N	--
comp36457_c2_seq17	comp44076_c0_seq8	96.42	1174	42	0	302	1475	369	1542	0	1994	AT1G78900	N	VHA-A	vacuolar ATP synthase subunit A
comp43505_c0_seq1	comp37367_c1_seq8	96.42	503	15	3	31	532	11	511	0	797	--	N	--	--
comp22095_c0_seq1	comp37249_c3_seq1	96.41	613	22	0	1	613	413	1025	0	1041	AT1G13980	N	VAN7	VASCULAR NETWORK 7
comp25449_c0_seq1	comp35412_c0_seq1	96.41	1308	46	1	1	1308	49	1355	0	2212	AT4G01850	N	SAM2	S-ADENOSYLMETHIONINE SYNTHETASE 2
comp35439_c1_seq2	comp38518_c0_seq1	96.41	1812	65	0	1048	2859	154	1965	0	3077	AT2G47240	N	LACS1	LONG-CHAIN ACYL-COA SYNTHASE 1
comp36523_c0_seq5	comp44601_c0_seq5	96.41	1419	51	0	5	1423	663	2081	0	2375	AT2G35630	N	MOR1	MICROTUBULE ORGANIZATION 1
comp31572_c0_seq3	comp42165_c0_seq6	96.4	472	17	0	113	584	125	596	0	767	AT5G61410	N	RPE	D-ribulose-5-phosphate-3-epimerase
comp31572_c0_seq7	comp42165_c0_seq6	96.4	472	17	0	10	481	125	596	0	767	AT5G61410	N	RPE	D-ribulose-5-phosphate-3-epimerase
comp36392_c1_seq12	comp40883_c0_seq6	96.4	417	12	1	1	417	1440	1853	0	704	AT2G43680	N	IQD14	IQ-domain 14
comp36392_c1_seq17	comp40883_c0_seq6	96.4	417	12	1	1	417	1440	1853	0	704	AT2G43680	N	IQD14	IQ-domain 14
comp36392_c1_seq29	comp40883_c0_seq6	96.4	417	12	1	1	417	1440	1853	0	704	AT2G43680	N	IQD14	IQ-domain 14
comp36392_c1_seq3	comp40883_c0_seq6	96.4	417	12	1	1	417	1440	1853	0	704	AT2G43680	N	IQD14	IQ-domain 14
comp36392_c1_seq4	comp40883_c0_seq6	96.4	417	12	1	1	417	1440	1853	0	704	AT2G43680	N	IQD14	IQ-domain 14
comp36392_c1_seq51	comp40883_c0_seq6	96.4	417	12	1	1	417	1440	1853	0	704	AT2G43680	N	IQD14	IQ-domain 14
comp36392_c1_seq54	comp40883_c0_seq6	96.4	417	12	1	1	417	1440	1853	0	704	AT2G43680	N	IQD14	IQ-domain 14
comp32864_c0_seq1	comp40402_c0_seq2	96.39	609	21	1	276	884	188	795	0	971	AT2G29020	N	--
comp33212_c0_seq3	comp39375_c0_seq2	96.39	581	21	0	10	590	53	633	0	985	AT4G16650	N	--
comp33679_c0_seq2	comp34829_c0_seq1	96.39	416	15	0	106	521	1	416	0	706	AT4G33350	N	Tic22-IV	translocon at the inner envelope membrane of chloroplasts 22-IV
comp33679_c0_seq5	comp34829_c0_seq1	96.39	416	15	0	106	521	1	416	0	706	AT4G33350	N	Tic22-IV	translocon at the inner envelope membrane of chloroplasts 22-IV
comp34864_c1_seq2	comp40432_c0_seq11	96.39	664	5	3	653	1314	1	647	0	1009	AT5G05940	N	ROPGEF5	ROP (rho of plants) guanine nucleotide exchange factor 5
comp36520_c0_seq3	comp44522_c0_seq4	96.39	804	29	0	1	804	895	1698	0	1364	AT2G21390	N	--
comp38589_c0_seq1	comp40628_c2_seq8	96.39	471	14	2	1	471	22	489	0	785	--	N	--	--
comp32453_c0_seq3	comp30083_c1_seq1	96.38	497	18	0	1	497	207	703	0	842	AT2G26540	N	UROS	UROPORPHYRINOGEN III SYNTHASE
comp32762_c0_seq1	comp44233_c0_seq1	96.38	1767	64	0	1	1767	125	1891	0	2995	AT3G20780	N	TOP6B	topoisomerase 6 subunit B
comp34504_c0_seq1	comp39998_c0_seq3	96.38	414	15	0	522	935	302	715	0	702	AT1G22640	N	MYB3	myb domain protein 3
comp35104_c0_seq5	comp43359_c0_seq6	96.38	774	28	0	235	1008	210	983	0	1312	AT3G20650	N	--
comp35104_c0_seq6	comp43359_c0_seq6	96.38	774	28	0	273	1046	210	983	0	1312	AT3G20650	N	--
comp35719_c0_seq2	comp44156_c0_seq7	96.38	635	23	0	413	1047	361	995	0	1076	AT2G35190	N	NSPN11
comp35750_c0_seq1	comp43443_c0_seq12	96.38	580	21	0	85	664	370	949	0	983	AT5G08590	N	SRK2G
comp36024_c0_seq7	comp43924_c0_seq2	96.38	469	17	0	2	470	648	1116	0	795	AT1G07110	N	FKFBP
comp21222_c0_seq1	comp39054_c0_seq1	96.37	551	19	1	7	556	479	1029	0	926	AT2G39000	N	--
comp23109_c0_seq1	comp43043_c1_seq14	96.37	523	18	1	207	729	157	678	0	878	AT5G03300	N	ADK2	adenosine kinase 2
comp35848_c0_seq6	comp41836_c1_seq1	96.37	523	19	0	27	549	766	1288	0	886	AT5G53350	N	CLPX	CLP protease regulatory subunit X
comp36316_c0_seq9	comp42896_c0_seq3	96.37	468	17	0	1	468	245	712	0	793	AT2G32810	N	BGAL9	beta-galactosidase 9
comp35042_c0_seq4	comp40995_c0_seq2	96.36	577	21	0	320	896	1	577	0	977	AT2G34560	N	CCP1	conserved in ciliated species and in the land plants 1
comp36275_c0_seq12	comp43330_c0_seq6	96.36	467	17	0	2	468	520	986	0	791	AT2G41680	N	NTRC	NADPH-dependent thioredoxin reductase C
comp36405_c0_seq3	comp40452_c0_seq2	96.36	1125	38	1	278	1402	275	1396	0	1901	AT5G50850	N	MAB1	MACCI-BOU
comp36506_c1_seq4	comp43999_c0_seq4	96.36	1044	38	0	315	1358	248	1291	0	1768	AT2G47390	N	--
comp22547_c0_seq2	comp10718_c0_seq2	96.35	768	27	1	252	1018	186	953	0	1292	AT2G27830	N	--
comp29574_c1_seq2	comp38392_c1_seq1	96.35	657	24	0	34	690	1	657	0	1112	AT5G14060	N	CARAB-AK-LYS
comp108989_c0_seq1	comp42937_c0_seq5	96.34	410	15	0	1	410	411	820	0	694	AT2G47990	N	SWA1	SLOW WALKER1
comp16719_c0_seq1	comp26446_c0_seq1	96.34	519	19	0	9	527	219	737	0	878	AT3G02060	N	--
comp30413_c1_seq1	comp38451_c2_seq9	96.34	464	17	0	380	843	838	1301	0	785	AT5G39570	N	--
comp30413_c1_seq16	comp38451_c2_seq9	96.34	464	17	0	819	1282	838	1301	0	785	AT5G39570	N	--
comp30413_c1_seq18	comp38451_c2_seq9	96.34	464	17	0	867	1330	838	1301	0	785	AT5G39570	N	--
comp32226_c0_seq4	comp43247_c1_seq19	96.34	683	22	1	50	729	1	683	0	1152	AT2G32010	N	CVL1	CVP2 like 1
comp33698_c1_seq5	comp40449_c1_seq5	96.34	492	12	2	100	585	122	613	0	825	AT2G37520	N	--
comp35750_c0_seq3	comp43443_c0_seq12	96.34	547	20	0	85	631	370	916	0	926	AT5G08590	N	SRK2G
comp36457_c2_seq1	comp40021_c1_seq5	96.34	656	13	3	1	656	145	789	0	1102	AT1G78900	N	VHA-A	vacuolar ATP synthase subunit A
comp20032_c2_seq1	comp34715_c0_seq3	96.33	736	21	1	1	736	46	775	0	1247	AT2G43900	N	5PTase12	inositol-polyphosphate 5-phosphatase 12
comp34703_c0_seq6	comp41706_c0_seq7	96.33	463	17	0	235	697	338	800	0	783	AT1G17880	N	BTF3	basic transcription factor 3
comp34703_c0_seq9	comp41706_c0_seq7	96.33	463	17	0	320	782	338	800	0	783	AT1G17880	N	BTF3	basic transcription factor 3
comp35250_c0_seq5	comp44101_c2_seq42	96.33	545	2	1	1	527	2	546	0	948	AT2G27950	N	--
comp36426_c0_seq5	comp44133_c1_seq10	96.33	1008	37	0	455	1462	2122	3129	0	1705	AT2G43160	N	--
comp28393_c0_seq1	comp33155_c0_seq1	96.32	380	14	0	1	380	445	824	0	642	AT2G25830	N	--
comp29706_c0_seq1	comp31148_c0_seq1	96.32	544	20	0	2	545	112	655	0	920	AT1G17450	N	--
comp33569_c0_seq1	comp39080_c0_seq1	96.32	1060	39	0	1	1060	37	1096	0	1792	AT4G13930	N	SHM4	serine hydroxymethyltransferase 4
comp35434_c0_seq3	comp42977_c4_seq1	96.32	380	14	0	1	380	923	1302	0	642	AT1G02080	N	--
comp36508_c2_seq2	comp43921_c2_seq2	96.32	2040	74	1	5	2044	25	2063	0	3441	AT5G17920	N	ATMS1	methionine synthesis 1
comp25811_c0_seq1	comp36681_c0_seq1	96.31	569	21	0	158	726	1	569	0	961	AT3G06290	N	SAC3B	yeast Sac3 homolog B
comp30792_c0_seq2	comp42460_c3_seq19	96.31	922	32	1	595	1516	557	1476	0	1552	AT2G42590	N	GRF9	general regulatory factor 9
comp32719_c0_seq4	comp42934_c0_seq2	96.3	460	17	0	1	460	1024	1483	0	777	AT2G38080	N	LMCO4	LACCASE-LIKE MULTICOPPER OXIDASE 4
comp34998_c0_seq10	comp37359_c0_seq2	96.3	378	14	0	6	383	59	436	0	638	AT1G73950	N	--
comp36000_c0_seq10	comp42259_c0_seq2	96.3	487	18	0	55	541	374	860	0	823	AT4G17620	N	--
comp28412_c0_seq2	comp33950_c0_seq1	96.29	431	16	0	5	435	19	449	0	728	AT5G15540	N	SCC2	SISTER-CHROMATID COHESION 2
comp29574_c1_seq1	comp38392_c1_seq1	96.29	647	24	0	34	680	1	647	0	1092	AT5G14060	N	CARAB-AK-LYS
comp36279_c0_seq5	comp41963_c0_seq1	96.29	566	20	1	267	832	304	868	0	948	AT3G28710	N	--
comp36508_c2_seq3	comp43921_c2_seq2	96.29	2047	75	1	5	2051	25	2070	0	3447	AT5G17920	N	ATMS1	methionine synthesis 1
comp27934_c0_seq2	comp37648_c2_seq4	96.28	403	15	0	5	407	649	1051	0	680	AT1G52700	N	--
comp36175_c2_seq4	comp37137_c1_seq2	96.28	833	19	2	134	954	438	1270	0	1409	AT5G47620	N	--
comp36394_c0_seq1	comp42617_c0_seq2	96.28	403	15	0	152	554	155	557	0	680	AT5G22330	N	RIN1	RESISTANCE TO PSEUDOMONAS SYRINGAE PV MACULICOLA INTERACTOR 1
comp29476_c2_seq1	comp35817_c0_seq1	96.27	429	16	0	6	434	420	848	0	724	AT4G18780	N	LEW2	LEAF WILTING 2
comp33133_c0_seq3	comp33761_c0_seq1	96.27	831	31	0	1	831	22	852	0	1402	AT4G15470	N	--
comp34105_c0_seq3	comp42383_c0_seq2	96.27	643	24	0	1	643	165	807	0	1084	AT2G35800	N	SAMTL	S-adenosyl methionine transporter-like
comp34574_c0_seq5	comp20897_c0_seq1	96.27	697	26	0	78	774	1	697	0	1176	AT2G25010	N	--
comp11946_c0_seq1	comp39903_c0_seq7	96.26	615	19	2	18	628	20	634	0	1025	AT2G33220	N	--
comp32988_c0_seq1	comp32434_c0_seq1	96.26	776	29	0	974	1749	1	776	0	1308	AT1G79560	N	FTSH12	FTSH protease 12
comp35700_c1_seq5	comp43621_c0_seq2	96.26	1124	27	3	51	1174	41	1149	0	1895	AT2G27350	N	OTLD1	otubain-like deubiquitinase 1
comp36186_c0_seq2	comp43107_c2_seq1	96.26	989	34	1	1	989	652	1637	0	1663	AT2G07360	N	--
comp30314_c0_seq3	comp44381_c3_seq1	96.25	614	23	0	4	617	182	795	0	1035	AT1G50030	N	TOR	target of rapamycin
comp33045_c1_seq2	comp31207_c0_seq2	96.25	560	16	2	1	555	285	844	0	934	AT2G40670	N	RR16	response regulator 16
comp34431_c0_seq3	comp39031_c0_seq1	96.25	959	36	0	301	1259	1	959	0	1616	AT5G64440	N	FAAH	fatty acid amide hydrolase
comp36484_c0_seq10	comp43693_c0_seq6	96.25	799	24	1	1	793	2	800	0	1348	AT3G58500	N	PP2A-4	protein phosphatase 2A-4
comp34794_c4_seq3	comp41780_c1_seq1	96.24	1330	50	0	21	1350	24	1353	0	2198	AT2G29650	N	PHT4;1	phosphate transporter 4;1
comp27934_c0_seq1	comp37648_c2_seq4	96.23	398	15	0	5	402	649	1046	0	670	AT1G52700	N	--
comp32062_c0_seq2	comp39952_c0_seq2	96.23	770	29	0	71	840	54	823	0	1296	AT2G31840	N	MRL7-L	Mesophyll-cell RNAi Library line 7-like
comp35971_c1_seq2	comp44366_c1_seq2	96.23	795	30	0	1	795	1941	2735	0	1338	AT5G24710	N	--
comp36142_c1_seq1	comp44261_c2_seq2	96.23	1407	53	0	93	1499	315	1721	0	2369	AT1G20260	N	VAB3	V-ATPase B subunit 3
comp36385_c0_seq3	comp44447_c1_seq12	96.23	477	18	0	1	477	995	1471	0	803	AT2G34250	N	--
comp36437_c2_seq1	comp38849_c1_seq4	96.23	636	24	0	1	636	2	637	0	1070	AT4G38350	N	--
comp36510_c0_seq4	comp44576_c1_seq2	96.23	1272	48	0	2	1273	379	1650	0	2141	AT5G60390	N	--
comp29844_c1_seq1	comp38303_c2_seq1	96.22	767	29	0	1	767	501	1267	0	1291	AT2G39300	N	--
comp29844_c1_seq3	comp38303_c2_seq1	96.22	767	29	0	1	767	501	1267	0	1291	AT2G39300	N	--
comp30675_c0_seq1	comp39942_c1_seq1	96.22	397	15	0	232	628	2	398	0	668	AT4G32820	N	--
comp35094_c0_seq2	comp38036_c0_seq1	96.22	397	15	0	4	400	668	1064	0	668	AT2G41530	N	SFGH	S-formylglutathione hydrolase
comp35186_c0_seq7	comp42781_c0_seq1	96.22	450	17	0	555	1004	5	454	0	757	AT2G28520	N	VHA-A1	vacuolar proton ATPase A1
comp35186_c0_seq9	comp42781_c0_seq1	96.22	450	17	0	287	736	5	454	0	757	AT2G28520	N	VHA-A1	vacuolar proton ATPase A1
comp36444_c0_seq6	comp44452_c0_seq12	96.22	609	23	0	1	609	1168	1776	0	1025	AT1G20760	N	--
comp52394_c0_seq1	comp42176_c0_seq1	96.22	476	13	2	345	815	403	878	0	743	AT2G46880	N	PAP14	purple acid phosphatase 14
comp32616_c1_seq1	comp36114_c0_seq1	96.21	580	22	0	44	623	387	966	0	975	AT3G54340	N	ATAP3
comp33096_c3_seq4	comp40118_c0_seq2	96.21	739	28	0	210	948	171	909	0	1243	AT5G43010	N	RPT4A	regulatory particle triple-A ATPase 4A
comp34991_c2_seq2	comp44275_c2_seq6	96.21	2347	77	2	5	2351	79	2413	0	3951	AT2G33770	N	UBC24	UBIQUITIN-CONJUGATING ENZYME 24
comp35785_c0_seq1	comp34942_c2_seq1	96.21	528	20	0	18	545	1	528	0	888	AT5G37830	N	OXP1	oxoprolinase 1
comp26978_c0_seq1	comp32203_c0_seq1	96.2	395	15	0	5	399	83	477	0	664	AT2G41710	N	--
comp35723_c0_seq7	comp43819_c2_seq7	96.2	579	22	0	3	581	1102	1680	0	973	AT3G09090	N	DEX1	DEFECTIVE IN EXINE FORMATION 1
comp26676_c0_seq1	comp33299_c0_seq1	96.19	499	19	0	1	499	198	696	0	839	AT5G53800	N	--
comp34513_c0_seq2	comp43732_c0_seq6	96.19	970	36	1	33	1002	66	1034	0	1622	AT4G37930	N	STM	SERINE TRANSHYDROXYMETHYLTRANSFERASE
comp35414_c0_seq1	comp44263_c1_seq7	96.19	394	15	0	1	394	226	619	0	662	AT3G56940	N	CRD1	COPPER RESPONSE DEFECT 1
comp36348_c0_seq12	comp42122_c0_seq3	96.19	420	16	0	167	586	52	471	0	706	AT2G19520	N	NFC4
comp36523_c0_seq1	comp44601_c0_seq5	96.19	735	28	0	4	738	1347	2081	0	1235	AT2G35630	N	MOR1	MICROTUBULE ORGANIZATION 1
comp12019_c0_seq1	comp25753_c0_seq1	96.18	523	20	0	1	523	1	523	0	878	AT3G19210	N	RAD54	homolog of RAD54
comp33384_c1_seq4	comp40925_c3_seq9	96.18	629	24	0	81	709	152	780	0	1057	AT4G10340	N	LHCB5	light harvesting complex of photosystem II 5
comp35128_c0_seq5	comp38978_c0_seq1	96.18	419	16	0	149	567	164	582	0	704	AT4G33760	N	--
comp35877_c1_seq9	comp43559_c0_seq8	96.18	524	20	0	102	625	461	984	0	880	AT4G21790	N	TOM1	tobamovirus multiplication 1
comp36135_c0_seq1	comp41466_c0_seq2	96.18	1491	57	0	105	1595	226	1716	0	2504	AT1G18660	N	--
comp36254_c3_seq8	comp42034_c0_seq1	96.18	706	27	0	1	706	568	1273	0	1185	AT1G59820	N	ALA3	aminophospholipid ATPase 3
comp36484_c0_seq2	comp43693_c0_seq6	96.18	759	23	1	1	753	2	760	0	1277	AT2G42500	N	PP2A-3	protein phosphatase 2A-3
comp12870_c0_seq1	comp43406_c1_seq4	96.17	548	21	0	1	548	1298	1845	0	920	AT3G17340	N	--
comp28223_c1_seq1	comp41064_c0_seq3	96.17	652	21	1	1	652	26	673	0	1092	AT1G17470	N	DRG1	developmentally regulated G-protein 1
comp35317_c0_seq7	comp44387_c1_seq12	96.17	496	19	0	250	745	1	496	0	833	AT1G80930	N	--
comp36482_c0_seq6	comp42781_c0_seq1	96.17	914	35	0	1	914	448	1361	0	1534	AT2G28520	N	VHA-A1	vacuolar proton ATPase A1
comp32317_c1_seq3	comp34041_c2_seq1	96.16	443	17	0	1	443	67	509	0	743	AT3G53570	N	FC1	FUS3-complementing gene 1
comp35005_c0_seq1	comp41555_c0_seq1	96.16	547	21	0	2	548	777	1323	0	918	AT2G34640	N	TAC12
comp14723_c0_seq1	comp30810_c0_seq2	96.15	390	15	0	1	390	125	514	0	654	AT2G25730	N	--
comp27892_c0_seq1	comp35985_c0_seq1	96.15	520	20	0	38	557	4	523	0	872	AT2G39480	N	PGP6	P-glycoprotein 6
comp28465_c1_seq2	comp35328_c0_seq3	96.14	415	16	0	1	415	1590	2004	0	696	AT2G47330	N	--
comp28472_c0_seq2	comp15856_c0_seq2	96.14	1011	39	0	6	1016	30	1040	0	1695	AT5G50330	N	--
comp34561_c0_seq1	comp43996_c1_seq1	96.14	906	35	0	1	906	776	1681	0	1518	AT5G54440	N	CLUB	CLUB
comp34991_c2_seq5	comp44275_c2_seq10	96.14	1219	44	1	3	1221	1	1216	0	2040	AT2G33770	N	UBC24	UBIQUITIN-CONJUGATING ENZYME 24
comp35149_c0_seq1	comp42542_c2_seq2	96.14	881	34	0	135	1015	1	881	0	1477	AT4G26900	N	HISN4
comp36254_c3_seq2	comp42034_c0_seq1	96.14	1036	40	0	1	1036	568	1603	0	1737	AT1G59820	N	ALA3	aminophospholipid ATPase 3
comp36261_c0_seq2	comp42633_c0_seq1	96.14	700	27	0	5	704	8	707	0	1174	AT2G44350	N	CSY4	CITRATE SYNTHASE 4
comp36463_c0_seq8	comp43416_c2_seq6	96.14	414	15	1	1	414	219	631	0	644	AT2G31510	N	ATARI7	ARABIDOPSIS ARIADNE 7
comp38708_c0_seq1	comp40968_c0_seq5	96.14	1450	56	0	21	1470	17	1466	0	2365	AT2G40000	N	HSPRO2	ortholog of sugar beet HS1 PRO-1 2
comp16761_c1_seq1	comp34725_c0_seq2	96.13	413	16	0	1	413	1503	1915	0	692	AT2G48110	N	REF4	REDUCED EPIDERMAL FLUORESCENCE 4
comp31179_c0_seq3	comp44451_c0_seq15	96.13	594	23	0	1	594	1441	2034	0	995	AT1G71820	N	SEC6
comp33900_c0_seq2	comp40496_c0_seq2	96.13	802	31	0	433	1234	1	802	0	1344	AT5G50320	N	HAG3	HISTONE ACETYLTRANSFERASE OF THE GNAT FAMILY 3
comp14320_c0_seq1	comp34007_c0_seq2	96.12	387	15	0	1	387	1	387	0	648	AT2G38830	N	--
comp28708_c0_seq2	comp42722_c1_seq3	96.12	490	19	0	2	491	560	1049	0	821	AT3G16290	N	EMB2083	embryo defective 2083
comp32726_c0_seq12	comp40986_c0_seq5	96.12	593	23	0	376	968	1	593	0	993	AT2G31560	N	--
comp34951_c0_seq22	comp34205_c0_seq1	96.12	387	5	1	1	387	9	385	0	658	--	N	--	--
comp35186_c0_seq10	comp42781_c0_seq1	96.12	412	16	0	287	698	5	416	0	690	AT2G28520	N	VHA-A1	vacuolar proton ATPase A1
comp35186_c0_seq13	comp42781_c0_seq1	96.12	412	16	0	555	966	5	416	0	690	AT2G28520	N	VHA-A1	vacuolar proton ATPase A1
comp35700_c1_seq2	comp43621_c0_seq2	96.12	1133	29	3	51	1183	41	1158	0	1897	AT2G27350	N	OTLD1	otubain-like deubiquitinase 1
comp36234_c1_seq10	comp44057_c0_seq3	96.12	387	15	0	367	753	128	514	0	648	AT1G23310	N	GGT1	glutamate:glyoxylate aminotransferase
comp28853_c0_seq1	comp38403_c0_seq4	96.11	437	17	0	306	742	1	437	0	731	AT2G30920	N	EMB3002	embryo defective 3002
comp32338_c1_seq2	comp34629_c1_seq1	96.11	643	25	0	1	643	148	790	0	1076	AT2G42710	N	--
comp32613_c0_seq1	comp38514_c0_seq1	96.11	1439	56	0	191	1629	198	1636	0	2409	AT3G19340	N	--
comp33818_c0_seq13	comp36845_c0_seq6	96.11	669	26	0	2	670	230	898	0	1120	AT2G38430	N	--
comp36523_c0_seq3	comp44601_c0_seq5	96.11	1515	59	0	4	1518	567	2081	0	2502	AT2G35630	N	MOR1	MICROTUBULE ORGANIZATION 1
comp12712_c0_seq1	comp34080_c1_seq1	96.1	872	34	0	2	873	1	872	0	1459	AT1G66200	N	GSR2	glutamine synthase clone F11
comp21571_c0_seq1	comp38346_c0_seq1	96.1	949	22	1	1	934	88	1036	0	1608	AT1G40087	N	--
comp25714_c1_seq1	comp36513_c1_seq2	96.1	948	37	0	169	1116	157	1104	0	1586	AT1G54450	N	--
comp34424_c0_seq2	comp41918_c0_seq6	96.1	615	24	0	2	616	1	615	0	1029	AT2G44040	N	--
comp35985_c3_seq15	comp42953_c2_seq8	96.1	487	19	0	1	487	255	741	0	815	AT1G18890	N	CPK10
comp35985_c3_seq19	comp42953_c2_seq8	96.1	487	19	0	1	487	255	741	0	815	AT1G18890	N	CPK10
comp36006_c0_seq8	comp43767_c0_seq5	96.1	897	35	0	1	897	2280	3176	0	1501	AT1G12470	N	--
comp36385_c0_seq6	comp44447_c1_seq12	96.1	770	30	0	316	1085	330	1099	0	1289	AT2G34250	N	--
comp16212_c0_seq1	comp44357_c0_seq21	96.09	384	15	0	1	384	1958	2341	0	642	AT3G14940	N	PPC3	phosphoenolpyruvate carboxylase 3
comp34049_c0_seq1	comp41628_c2_seq1	96.09	537	21	0	355	891	1	537	0	898	AT1G75220	N	ERDL6	ERD6-like 6
comp35649_c1_seq3	comp43563_c0_seq11	96.09	435	17	0	347	781	516	950	0	728	AT2G27210	N	BSL3	BRI1 suppressor 1 (BSU1)-like 3
comp35782_c0_seq1	comp41923_c1_seq3	96.09	512	20	0	280	791	294	805	0	856	AT1G16680	N	--
comp36160_c1_seq3	comp44459_c0_seq1	96.09	512	20	0	1	512	186	697	0	856	AT3G57290	N	TIF3E1
comp36279_c0_seq2	comp41963_c0_seq1	96.09	460	17	1	267	726	304	762	0	761	AT3G28710	N	--
comp36444_c0_seq16	comp44452_c0_seq12	96.09	409	16	0	4	412	1360	1768	0	684	AT1G20760	N	--
comp36457_c2_seq5	comp40021_c1_seq3	96.09	717	17	3	1	717	145	850	0	1191	AT1G78900	N	VHA-A	vacuolar ATP synthase subunit A
comp36523_c0_seq7	comp44601_c0_seq5	96.09	690	27	0	101	790	1392	2081	0	1154	AT2G35630	N	MOR1	MICROTUBULE ORGANIZATION 1
comp476_c0_seq1	comp36602_c0_seq1	96.09	614	15	1	1	605	959	1572	0	1035	AT2G26270	N	--
comp30526_c1_seq1	comp42234_c2_seq1	96.08	663	26	0	1	663	3	665	0	1108	AT2G33540	N	CPL3	C-terminal domain phosphatase-like 3
comp34318_c0_seq3	comp26627_c1_seq1	96.08	739	29	0	1	739	1617	2355	0	1235	AT1G35220	N	--
comp35478_c1_seq4	comp41410_c2_seq1	96.08	944	37	0	4	947	296	1239	0	1578	AT4G16180	N	--
comp34164_c0_seq1	comp44469_c1_seq1	96.07	1044	41	0	2	1045	1277	2320	0	1744	AT1G78920	N	VP2	vacuolar H+-pyrophosphatase 2
comp34509_c0_seq5	comp39696_c1_seq2	96.07	764	30	0	193	956	239	1002	0	1277	AT3G63490	N	PRPL1	plastid ribosomal protein L1
comp34509_c0_seq6	comp39696_c1_seq2	96.07	764	30	0	260	1023	239	1002	0	1277	AT3G63490	N	PRPL1	plastid ribosomal protein L1
comp25059_c0_seq1	comp39114_c0_seq1	96.06	508	20	0	1	508	73	580	0	848	AT1G16280	N	SWA3	SLOW WALKER 3
comp25464_c0_seq1	comp42324_c1_seq2	96.06	533	21	0	67	599	1	533	0	890	AT2G31660	N	URM9	UNARMED 9
comp28566_c4_seq2	comp44555_c0_seq6	96.06	711	28	0	458	1168	1	711	0	1187	AT3G07160	N	GSL10	glucan synthase-like 10
comp31398_c0_seq2	comp37971_c0_seq1	96.06	584	23	0	66	649	22	605	0	975	AT2G22125	N	POM2	POM-POM 2
comp35650_c0_seq3	comp42032_c0_seq1	96.06	431	17	0	297	727	394	824	0	720	AT3G58040	N	SINAT2	seven in absentia of Arabidopsis 2
comp16051_c0_seq1	comp44157_c0_seq1	96.05	430	17	0	1	430	5	434	0	718	AT1G53590	N	NTMC2TYPE6.1
comp20413_c0_seq2	comp37374_c0_seq1	96.05	481	19	0	173	653	1	481	0	803	AT1G21690	N	RFC4	replication factor C 4
comp30338_c0_seq1	comp37109_c0_seq2	96.05	405	16	0	125	529	151	555	0	676	AT2G30330	N	BLOS1	BLOC subunit 1
comp36292_c0_seq23	comp44006_c0_seq40	96.05	506	19	1	146	651	277	781	0	837	AT2G37940	N	ERH1	enhancing RPW8-mediated HR-like cell death 1
comp28063_c0_seq3	comp42338_c0_seq4	96.04	480	16	1	101	577	146	625	0	771	AT2G32990	N	GH9B8	glycosyl hydrolase 9B8
comp30182_c0_seq1	comp8756_c0_seq1	96.04	505	20	0	168	672	1	505	0	842	AT2G26240	N	--
comp30322_c0_seq10	comp42949_c0_seq9	96.04	984	36	1	185	1168	72	1052	0	1637	AT1G13690	N	ATE1	ATPase E1
comp35214_c0_seq7	comp44565_c0_seq8	96.04	454	18	0	1	454	1087	1540	0	716	AT2G39260	N	--
comp36490_c1_seq4	comp43954_c1_seq7	96.04	1086	43	0	1	1086	1582	2667	0	1812	AT5G35980	N	YAK1	yeast YAK1-related gene 1
comp28505_c0_seq1	comp34851_c1_seq8	96.03	453	18	0	291	743	229	681	0	755	AT1G64230	N	UBC28	ubiquitin-conjugating enzyme 28
comp33292_c0_seq2	comp32700_c0_seq1	96.03	453	18	0	219	671	296	748	0	755	AT1G02140	N	MEE63	MATERNAL EFFECT EMBRYO ARREST 63
comp33292_c0_seq3	comp32700_c0_seq1	96.03	453	18	0	219	671	296	748	0	755	AT1G02140	N	MEE63	MATERNAL EFFECT EMBRYO ARREST 63
comp35723_c0_seq2	comp43819_c2_seq7	96.03	881	35	0	1	881	800	1680	0	1469	AT3G09090	N	DEX1	DEFECTIVE IN EXINE FORMATION 1
comp35942_c1_seq4	comp32222_c0_seq1	96.03	705	15	2	8	711	19	711	0	1140	AT4G14790	N	EDA15	embryo sac development arrest 15
comp36119_c0_seq6	comp42081_c0_seq21	96.03	478	19	0	256	733	96	573	0	797	AT2G47210	N	--
comp36292_c0_seq10	comp44006_c0_seq40	96.03	504	19	1	228	731	279	781	0	833	AT2G37940	N	ERH1	enhancing RPW8-mediated HR-like cell death 1
comp32502_c1_seq3	comp40326_c0_seq4	96.02	904	36	0	74	977	691	1594	0	1507	AT1G27520	N	--
comp33884_c0_seq10	comp37242_c1_seq1	96.02	528	12	3	16	543	233	751	0	868	AT2G37480	N	--
comp33884_c0_seq3	comp37242_c1_seq1	96.02	528	12	3	16	543	233	751	0	868	AT2G37480	N	--
comp34384_c1_seq2	comp43112_c0_seq9	96.02	654	26	0	43	696	1284	1937	0	1090	AT5G22770	N	alpha-ADR	alpha-adaptin
comp35955_c0_seq7	comp43222_c1_seq1	96.02	452	18	0	1	452	283	734	0	753	AT3G02230	N	RGP1	reversibly glycosylated polypeptide 1
comp36119_c0_seq4	comp42081_c0_seq21	96.02	477	19	0	183	659	97	573	0	795	AT2G47210	N	--
comp12315_c0_seq1	comp34805_c0_seq1	96.01	576	20	1	41	616	31	603	0	955	AT2G38970	N	--
comp13813_c1_seq1	comp31619_c1_seq1	96.01	451	18	0	8	458	768	1218	0	751	AT2G45720	N	--
comp24547_c1_seq2	comp35689_c0_seq2	96.01	426	14	1	1	426	286	708	0	672	AT2G32250	N	FRS2	FAR1-related sequence 2
comp28508_c0_seq4	comp31815_c0_seq1	96.01	451	18	0	375	825	1	451	0	751	AT2G41475	N	--
comp28508_c0_seq6	comp31815_c0_seq1	96.01	451	18	0	375	825	1	451	0	751	AT2G41475	N	--
comp36024_c0_seq1	comp43924_c0_seq1	96.01	627	25	0	1	627	508	1134	0	1045	AT1G07110	N	FKFBP
comp36292_c0_seq29	comp44006_c0_seq40	96.01	401	15	1	146	546	277	676	0	660	AT2G37940	N	ERH1	enhancing RPW8-mediated HR-like cell death 1
comp26791_c0_seq1	comp37714_c1_seq1	96	475	15	1	33	503	1	475	0	755	AT5G41740	N	--
comp34527_c0_seq1	comp37967_c1_seq1	96	500	20	0	8	507	10	509	0	833	AT2G42010	N	PLDBETA1	phospholipase D beta 1
comp35886_c0_seq7	comp43213_c2_seq7	96	425	17	0	5	429	641	1065	0	708	AT4G23100	N	RML1	ROOT MERISTEMLESS 1
comp35939_c0_seq2	comp43509_c1_seq3	96	525	21	0	382	906	7	531	0	874	AT4G32760	N	--
comp35939_c0_seq3	comp43509_c1_seq3	96	525	21	0	382	906	7	531	0	874	AT4G32760	N	--
comp11311_c0_seq2	comp41423_c0_seq1	95.99	424	17	0	3	426	277	700	0	706	AT2G28100	N	FUC1	alpha-L-fucosidase 1
comp30808_c0_seq1	comp39309_c0_seq1	95.99	1423	45	1	155	1565	74	1496	0	2383	AT2G36390	N	SBE2.1	starch branching enzyme 2.1
comp32996_c5_seq1	comp43724_c0_seq3	95.99	798	32	0	5	802	1244	2041	0	1328	AT5G57110	N	AT-ACA8	AUTOINHIBITED CA2+ -ATPASE, ISOFORM 8
comp33546_c1_seq4	comp35328_c0_seq1	95.99	548	22	0	156	703	19	566	0	912	AT2G47330	N	--
comp33860_c0_seq6	comp41890_c1_seq1	95.99	449	18	0	731	1179	1	449	0	747	AT3G48380	N	--
comp36216_c1_seq5	comp44597_c0_seq12	95.99	1448	52	2	1	1445	144	1588	0	2403	AT2G35050	N	--
comp36292_c0_seq24	comp44006_c0_seq40	95.99	399	15	1	228	626	279	676	0	656	AT2G37940	N	ERH1	enhancing RPW8-mediated HR-like cell death 1
comp32519_c0_seq1	comp42703_c0_seq1	95.98	547	22	0	1	547	2253	2799	0	910	AT3G19960	N	ATM1	myosin 1
comp32846_c0_seq3	comp39757_c0_seq1	95.98	1319	35	6	112	1424	353	1659	0	2171	AT2G30970	N	ASP1	aspartate aminotransferase 1
comp33357_c2_seq1	comp43228_c2_seq2	95.98	522	21	0	19	540	374	895	0	868	AT3G18290	N	EMB2454	embryo defective 2454
comp33447_c1_seq2	comp40574_c0_seq3	95.98	945	38	0	1	945	622	1566	0	1572	AT4G17950	N	--
comp33779_c0_seq1	comp44208_c0_seq5	95.98	423	17	0	1	423	234	656	0	704	AT1G15110	N	PSS1	phosphatidylserine synthase 1
comp34021_c0_seq3	comp40493_c3_seq2	95.98	796	28	2	217	1009	228	1022	0	1312	AT2G37240	N	--
comp34446_c0_seq1	comp43036_c0_seq2	95.98	1044	42	0	1	1044	308	1351	0	1737	AT2G25800	N	--
comp34923_c2_seq1	comp38287_c1_seq1	95.98	398	15	1	126	522	252	649	0	654	AT3G17510	N	SnRK3.16	SNF1-RELATED PROTEIN KINASE 3.16
comp36316_c0_seq6	comp42896_c0_seq3	95.98	845	34	0	2	846	157	1001	0	1405	AT2G32810	N	BGAL9	beta-galactosidase 9
comp30626_c0_seq2	comp40388_c3_seq1	95.97	422	17	0	85	506	10	431	0	702	AT5G08400	N	--
comp30626_c0_seq4	comp40388_c3_seq1	95.97	422	17	0	85	506	10	431	0	702	AT5G08400	N	--
comp35160_c2_seq4	comp42393_c1_seq1	95.97	422	14	1	5	426	315	733	0	698	AT1G50300	N	TAF15	TBP-associated factor 15
comp35716_c1_seq7	comp41966_c0_seq5	95.97	794	32	0	550	1343	517	1310	0	1320	AT3G18040	N	MPK9	MAP kinase 9
comp36066_c0_seq2	comp40914_c1_seq4	95.97	1512	61	0	1	1512	895	2406	0	2514	AT4G16130	N	ISA1
comp14460_c1_seq1	comp39023_c0_seq2	95.96	470	19	0	103	572	290	759	0	781	AT2G43090	N	--
comp21145_c1_seq1	comp36636_c3_seq2	95.96	445	18	0	1	445	254	698	0	739	AT1G55325	N	MAB2	MACCHI-BOU 2
comp25195_c0_seq1	comp31440_c0_seq1	95.96	470	19	0	8	477	9	478	0	781	AT1G16540	N	SIR3	SIRTINOL RESISTANT 3
comp30049_c1_seq1	comp39672_c2_seq1	95.96	867	35	0	1	867	622	1488	0	1441	AT4G24610	N	--
comp30408_c0_seq1	comp42584_c0_seq17	95.96	544	22	0	154	697	176	719	0	904	AT1G18440	N	--
comp30408_c0_seq3	comp42584_c0_seq17	95.96	544	22	0	55	598	176	719	0	904	AT1G18440	N	--
comp32951_c0_seq1	comp43561_c0_seq1	95.96	520	18	1	108	627	793	1309	0	860	AT2G36840	N	ACR10	ACT domain repeats 10
comp33972_c0_seq4	comp38503_c0_seq1	95.96	446	18	0	5	450	485	930	0	741	AT1G75380	N	BBD1	bifunctional nuclease in basal defense response 1
comp34169_c0_seq10	comp39298_c2_seq14	95.96	421	17	0	122	542	216	636	0	700	AT3G04400	N	emb2171	embryo defective 2171
comp34904_c1_seq1	comp31134_c1_seq1	95.96	989	40	0	3	991	189	1177	0	1643	AT4G23940	N	FtsHi1	FTSH inactive protease 1
comp34904_c1_seq2	comp31134_c1_seq1	95.96	989	40	0	3	991	189	1177	0	1643	AT4G23940	N	FtsHi1	FTSH inactive protease 1
comp35317_c0_seq11	comp44387_c1_seq12	95.96	693	28	0	302	994	14	706	0	1152	AT1G80930	N	--
comp36385_c0_seq2	comp44447_c1_seq12	95.96	768	31	0	287	1054	332	1099	0	1277	AT2G34250	N	--
comp36387_c0_seq2	comp43963_c1_seq8	95.96	569	23	0	219	787	237	805	0	946	AT4G02480	N	--
comp29102_c0_seq3	comp43183_c3_seq1	95.95	420	12	1	1	420	42	456	0	698	AT2G24090	N	PRPL35	plastid ribosomal protein L35
comp31542_c0_seq2	comp41541_c3_seq1	95.95	666	27	0	1	666	152	817	0	1106	AT2G27790	N	--
comp33620_c0_seq4	comp39404_c0_seq2	95.95	494	20	0	242	735	322	815	0	821	AT1G26630	N	FBR12	FUMONISIN B1-RESISTANT12
comp33620_c0_seq7	comp39404_c0_seq2	95.95	494	20	0	300	793	322	815	0	821	AT1G26630	N	FBR12	FUMONISIN B1-RESISTANT12
comp33654_c1_seq2	comp43041_c0_seq8	95.95	395	16	0	1	395	2515	2909	0	656	AT2G02560	N	TIP120
comp34105_c0_seq1	comp42383_c0_seq2	95.95	741	30	0	1	741	67	807	0	1231	AT2G35800	N	SAMTL	S-adenosyl methionine transporter-like
comp35907_c0_seq9	comp41851_c0_seq6	95.95	790	32	0	1	790	447	1236	0	1312	AT3G19420	N	PTEN2A	phosphatase and TENsin homolog deleted on chromosome ten 2A
comp31754_c1_seq1	comp39008_c0_seq5	95.94	591	24	0	11	601	17	607	0	981	AT3G02420	N	--
comp32449_c1_seq1	comp41958_c0_seq3	95.94	394	16	0	185	578	1	394	0	654	AT5G23150	N	HUA2	ENHANCER OF AG-4 2
comp33781_c1_seq1	comp42363_c1_seq1	95.94	566	23	0	1	566	373	938	0	940	AT2G46080	N	BPS2	BYPASS 2
comp34856_c0_seq3	comp38008_c0_seq4	95.94	640	26	0	197	836	193	832	0	1063	AT4G16720	N	--
comp36457_c2_seq14	comp40021_c1_seq7	95.94	739	19	3	1	739	145	872	0	1219	AT1G78900	N	VHA-A	vacuolar ATP synthase subunit A
comp36520_c0_seq16	comp44522_c0_seq4	95.94	1034	42	0	1	1034	1246	2279	0	1717	AT2G21390	N	--
comp27108_c1_seq1	comp32321_c0_seq1	95.93	590	24	0	559	1148	26	615	0	979	AT1G58230	N	--
comp30016_c0_seq1	comp44484_c0_seq15	95.93	664	27	0	1	664	1399	2062	0	1102	AT2G21410	N	VHA-A2	vacuolar proton ATPase A2
comp31169_c0_seq1	comp36328_c0_seq2	95.93	565	5	3	605	1154	1	562	0	902	AT1G27070	N	--
comp31169_c0_seq2	comp36328_c0_seq2	95.93	565	5	3	694	1243	1	562	0	902	AT1G27070	N	--
comp31169_c0_seq5	comp36328_c0_seq2	95.93	565	5	3	677	1226	1	562	0	902	AT1G27070	N	--
comp33620_c0_seq2	comp39404_c0_seq2	95.93	492	20	0	242	733	322	813	0	817	AT1G26630	N	FBR12	FUMONISIN B1-RESISTANT12
comp33620_c0_seq5	comp39404_c0_seq2	95.93	492	20	0	300	791	322	813	0	817	AT1G26630	N	FBR12	FUMONISIN B1-RESISTANT12
comp33897_c0_seq6	comp37384_c1_seq3	95.93	712	29	0	42	753	732	1443	0	1181	AT2G28840	N	XBAT31	XB3 ortholog 1 in Arabidopsis thaliana
comp33942_c0_seq3	comp41434_c0_seq5	95.93	1278	46	1	1	1278	80	1351	0	2123	AT2G38000	N	--
comp34034_c0_seq4	comp42702_c1_seq7	95.93	467	19	0	5	471	634	1100	0	775	AT5G63770	N	DGK2	diacylglycerol kinase 2
comp34424_c0_seq5	comp41918_c0_seq6	95.93	615	25	0	2	616	1	615	0	1021	AT2G44040	N	--
comp34504_c0_seq11	comp39998_c0_seq3	95.93	418	17	0	522	939	302	719	0	694	AT1G22640	N	MYB3	myb domain protein 3
comp36205_c0_seq2	comp43723_c0_seq3	95.93	590	24	0	1	590	1064	1653	0	979	AT3G06860	N	MFP2	multifunctional protein 2
comp36490_c1_seq1	comp43954_c1_seq8	95.93	860	35	0	1	860	1784	2643	0	1427	AT5G35980	N	YAK1	yeast YAK1-related gene 1
comp36495_c0_seq16	comp44592_c1_seq2	95.93	762	31	0	1	762	1024	1785	0	1265	AT5G20490	N	XIK
comp29084_c2_seq1	comp39635_c1_seq5	95.92	932	38	0	1	932	132	1063	0	1546	AT2G34650	N	PID	PINOID
comp33918_c0_seq1	comp35359_c0_seq1	95.92	1176	48	0	1	1176	1055	2230	0	1951	AT4G16760	N	ATACX1
comp35429_c1_seq3	comp44118_c0_seq4	95.92	392	16	0	91	482	126	517	0	650	AT4G31780	N	UGT81A1	UDP-glycosyl transferase 81A1
comp35565_c0_seq8	comp38481_c0_seq1	95.92	661	27	0	168	828	478	1138	0	1096	AT4G18570	N	--
comp35607_c4_seq2	comp44232_c1_seq5	95.92	612	25	0	1	612	2640	3251	0	973	AT5G17020	N	XPO1A	exportin 1A
comp36420_c0_seq4	comp44570_c0_seq5	95.92	661	27	0	1	661	322	982	0	1096	AT3G21180	N	ATACA9
comp36520_c0_seq13	comp44522_c0_seq4	95.92	785	32	0	1	785	1495	2279	0	1302	AT2G21390	N	--
comp29431_c0_seq1	comp42777_c2_seq22	95.91	465	19	0	1	465	1348	1812	0	771	AT5G43900	N	XI-6	MYOSIN XI-6
comp34824_c1_seq1	comp43066_c0_seq1	95.91	1858	76	0	321	2178	340	2197	0	3081	AT5G26240	N	CLC-D	chloride channel D
comp36135_c0_seq2	comp41466_c0_seq2	95.91	1517	61	1	170	1685	200	1716	0	2508	AT1G18660	N	--
comp15322_c0_seq1	comp32937_c0_seq9	95.9	1779	46	12	7	1774	630	2392	0	2204	ATCG00670	N	PCLPP	plastid-encoded CLP P
comp35303_c3_seq1	comp43910_c2_seq8	95.9	561	23	0	408	968	1	561	0	930	AT2G17930	N	--
comp36520_c0_seq9	comp44522_c0_seq4	95.9	1633	67	0	1	1633	66	1698	0	2706	AT2G21390	N	--
comp27895_c0_seq2	comp44282_c0_seq2	95.89	389	16	0	1	389	1543	1931	0	644	AT2G34300	N	--
comp31961_c0_seq2	comp40753_c2_seq2	95.89	389	16	0	222	610	3	391	0	644	AT1G17760	N	CSTF77
comp33779_c0_seq9	comp44208_c0_seq5	95.89	389	16	0	1	389	234	622	0	644	AT1G15110	N	PSS1	phosphatidylserine synthase 1
comp35403_c0_seq1	comp37847_c0_seq2	95.89	511	21	0	1	511	167	677	0	846	AT4G01610	N	--
comp35848_c0_seq3	comp41836_c1_seq1	95.89	559	23	0	27	585	766	1324	0	926	AT5G53350	N	CLPX	CLP protease regulatory subunit X
comp36396_c0_seq3	comp41090_c2_seq2	95.89	779	32	0	371	1149	689	1467	0	1291	AT4G16143	N	IMPA-2	importin alpha isoform 2
comp36510_c0_seq2	comp44576_c1_seq2	95.89	1338	55	0	4	1341	313	1650	0	2216	AT5G60390	N	--
comp36520_c0_seq5	comp44522_c0_seq4	95.89	1606	66	0	1	1606	93	1698	0	2660	AT2G21390	N	--
comp17948_c0_seq1	comp44451_c0_seq20	95.88	485	20	0	1	485	389	873	0	803	AT2G35340	N	MEE29	maternal effect embryo arrest 29
comp27034_c0_seq1	comp43095_c0_seq5	95.88	413	17	0	2	414	52	464	0	684	AT1G09340	N	HIP1.3	heteroglycan-interacting protein 1.3
comp31468_c0_seq2	comp39964_c3_seq5	95.88	388	16	0	36	423	611	998	0	642	AT1G34340	N	--
comp33292_c0_seq1	comp32700_c0_seq1	95.88	461	19	0	219	679	296	756	0	763	AT1G02140	N	MEE63	MATERNAL EFFECT EMBRYO ARREST 63
comp33811_c0_seq1	comp43488_c1_seq1	95.88	1482	58	1	697	2178	1	1479	0	2450	AT3G18480	N	CASP	CCAAT-displacement protein alternatively spliced product
comp34209_c0_seq2	comp35030_c0_seq2	95.88	558	21	1	19	574	16	573	0	918	AT2G44270	N	ROL5	repressor of lrx1
comp36520_c0_seq17	comp44522_c0_seq4	95.88	1385	57	0	1	1385	895	2279	0	2294	AT2G21390	N	--
comp17509_c0_seq1	comp35590_c0_seq2	95.87	654	27	0	126	779	1	654	0	1082	AT5G06120	N	--
comp27861_c1_seq1	comp40314_c0_seq1	95.87	387	16	0	1	387	707	1093	0	640	AT2G44900	N	ARABIDILLO1	F-box Armadillo protein 1
comp28230_c1_seq3	comp38955_c2_seq1	95.87	460	19	0	255	714	259	718	0	761	AT1G65820	N	--
comp34370_c0_seq3	comp36246_c1_seq1	95.87	460	19	0	125	584	1	460	0	761	AT5G46280	N	MCM3	MINICHROMOSOME MAINTENANCE 3
comp34374_c1_seq1	comp43107_c1_seq3	95.87	847	35	0	1	847	318	1164	0	1402	AT2G07360	N	--
comp34374_c1_seq2	comp43107_c1_seq3	95.87	847	35	0	1	847	318	1164	0	1402	AT2G07360	N	--
comp34561_c2_seq5	comp43996_c1_seq1	95.87	557	23	0	217	773	16	572	0	922	AT5G54440	N	CLUB	CLUB
comp34824_c1_seq2	comp43066_c0_seq4	95.87	1839	76	0	321	2159	340	2178	0	3043	AT5G26240	N	CLC-D	chloride channel D
comp36006_c0_seq13	comp43767_c0_seq5	95.87	944	39	0	4	947	2233	3176	0	1562	AT1G12470	N	--
comp36234_c1_seq12	comp44057_c0_seq3	95.87	606	25	0	1	606	447	1052	0	1003	AT1G23310	N	GGT1	glutamate:glyoxylate aminotransferase
comp14634_c0_seq1	comp37112_c3_seq1	95.86	555	12	1	1	544	1	555	0	930	ATCG00160	N	RPS2	ribosomal protein S2
comp27656_c0_seq2	comp39422_c0_seq1	95.86	507	21	0	216	722	241	747	0	839	AT2G31570	N	GPX2	glutathione peroxidase 2
comp31058_c0_seq3	comp44553_c0_seq1	95.86	435	12	1	261	695	19	447	0	722	--	N	--	--
comp33289_c0_seq1	comp43093_c0_seq9	95.86	1402	58	0	255	1656	1	1402	0	2278	AT5G51820	N	STF1	STARCH-FREE 1
comp34964_c2_seq5	comp41249_c0_seq1	95.86	652	27	0	354	1005	105	756	0	1078	AT2G31380	N	STH	salt tolerance homologue
comp36000_c0_seq6	comp42259_c0_seq2	95.86	580	24	0	8	587	281	860	0	848	AT4G17620	N	--
comp36007_c1_seq13	comp41620_c1_seq11	95.86	507	21	0	306	812	1	507	0	839	AT5G47200	N	RAB1A	RAB GTPase homolog 1A
comp36273_c0_seq6	comp43028_c1_seq6	95.86	1110	43	1	1450	2559	16	1122	0	1832	AT2G45540	N	--
comp36273_c0_seq8	comp43028_c1_seq6	95.86	1110	43	1	1421	2530	16	1122	0	1832	AT2G45540	N	--
comp36420_c0_seq5	comp44570_c0_seq5	95.86	724	30	0	2	725	259	982	0	1197	AT3G21180	N	ATACA9
comp29694_c0_seq1	comp42231_c0_seq3	95.85	434	18	0	8	441	1108	1541	0	718	AT3G42850	N	--
comp32241_c1_seq7	comp37392_c2_seq9	95.85	651	23	2	22	669	24	673	0	1023	AT2G38540	N	LTP1	LIPID TRANSFER PROTEIN 1
comp36191_c0_seq7	comp44154_c0_seq3	95.85	434	18	0	1	434	31	464	0	718	AT1G08130	N	LIG1	DNA ligase 1
comp36422_c0_seq11	comp42862_c0_seq3	95.85	626	26	0	27	652	326	951	0	1035	AT5G40810	N	--
comp36520_c0_seq11	comp44522_c0_seq4	95.85	627	26	0	1	627	1653	2279	0	1037	AT2G21390	N	--
comp29189_c1_seq1	comp34130_c1_seq2	95.84	553	23	0	37	589	110	662	0	914	AT5G56180	N	ATARP8	actin-related protein 8
comp31194_c1_seq1	comp42965_c3_seq1	95.84	1585	66	0	217	1801	75	1659	0	2619	AT1G79350	N	EMB1135	embryo defective 1135
comp32914_c0_seq5	comp41852_c4_seq6	95.84	385	16	0	1	385	58	442	0	636	AT1G13990	N	--
comp36392_c1_seq5	comp40883_c0_seq6	95.84	722	30	0	1	722	636	1357	0	1193	AT2G43680	N	IQD14	IQ-domain 14
comp36426_c0_seq3	comp44133_c1_seq10	95.84	697	29	0	455	1151	2122	2818	0	1152	AT2G43160	N	--
comp36444_c0_seq10	comp44452_c0_seq12	95.84	601	25	0	1	601	1168	1768	0	993	AT1G20760	N	--
comp36520_c0_seq12	comp44522_c0_seq4	95.84	1489	62	0	1	1489	210	1698	0	2460	AT2G21390	N	--
comp12572_c0_seq1	comp31219_c0_seq1	95.83	480	20	0	1	480	104	583	0	793	AT1G78770	N	APC6	anaphase promoting complex 6
comp29555_c0_seq2	comp19981_c0_seq1	95.83	576	24	0	1	576	4	579	0	952	AT2G42770	N	--
comp33792_c0_seq2	comp44509_c2_seq10	95.83	599	25	0	1	599	361	959	0	989	AT4G19120	N	ERD3	early-responsive to dehydration 3
comp36261_c0_seq4	comp42633_c0_seq1	95.83	791	33	0	5	795	8	798	0	1306	AT2G44350	N	CSY4	CITRATE SYNTHASE 4
comp26094_c0_seq1	comp33710_c0_seq1	95.82	550	14	3	16	557	42	590	0	896	AT2G43110	N	--
comp26491_c0_seq1	comp41677_c2_seq1	95.82	932	39	0	228	1159	1	932	0	1538	AT4G39420	N	--
comp34964_c2_seq8	comp41249_c0_seq1	95.82	550	23	0	354	903	105	654	0	908	AT2G31380	N	STH	salt tolerance homologue
comp35523_c2_seq1	comp43543_c1_seq2	95.82	957	40	0	2	958	274	1230	0	1580	AT1G04910	N	--
comp35680_c0_seq3	comp44074_c0_seq10	95.82	622	26	0	18	639	1395	2016	0	1027	AT4G15080	N	--
comp35745_c0_seq4	comp43746_c0_seq6	95.82	407	17	0	202	608	98	504	0	672	AT5G08080	N	SYP132	syntaxin of plants 132
comp35745_c0_seq8	comp43746_c0_seq6	95.82	407	17	0	172	578	98	504	0	672	AT5G08080	N	SYP132	syntaxin of plants 132
comp34685_c2_seq4	comp43653_c2_seq2	95.81	525	22	0	270	794	592	1116	0	866	AT2G35330	N	--
comp35533_c0_seq3	comp42859_c0_seq20	95.81	406	17	0	1	406	932	1337	0	670	AT5G49470	N	--
comp33546_c1_seq2	comp35328_c0_seq1	95.8	548	23	0	177	724	19	566	0	904	AT2G47330	N	--
comp34374_c1_seq4	comp43107_c1_seq3	95.8	1144	48	0	1	1144	318	1461	0	1887	AT2G07360	N	--
comp34533_c1_seq3	comp37900_c1_seq7	95.8	786	18	1	379	1164	18	788	0	1316	AT2G43340	N	--
comp34607_c0_seq1	comp38466_c0_seq3	95.8	524	22	0	323	846	79	602	0	864	AT1G01650	N	SPPL4	SIGNAL PEPTIDE PEPTIDASE-LIKE 4
comp34973_c0_seq2	comp43123_c1_seq1	95.8	405	17	0	193	597	7	411	0	668	AT1G12370	N	UVR2	UV RESISTANCE 2
comp36292_c0_seq22	comp44006_c0_seq40	95.8	738	30	1	146	883	277	1013	0	1209	AT2G37940	N	ERH1	enhancing RPW8-mediated HR-like cell death 1
comp36517_c0_seq1	comp44607_c0_seq5	95.8	761	32	0	335	1095	452	1212	0	1255	AT3G11130	N	--
comp25308_c0_seq1	comp41720_c0_seq1	95.79	451	19	0	5	455	382	832	0	743	AT2G38480	N	--
comp33406_c0_seq10	comp44509_c2_seq8	95.79	522	22	0	1	522	935	1456	0	860	AT4G19120	N	ERD3	early-responsive to dehydration 3
comp33959_c5_seq2	comp43971_c0_seq7	95.79	475	20	0	2	476	39	513	0	783	AT3G01180	N	SS2	starch synthase 2
comp34289_c0_seq6	comp40751_c0_seq3	95.79	404	17	0	1	404	516	919	0	666	AT4G18040	N	eIF4E1	eukaryotic translation Initiation Factor 4E1
comp35063_c1_seq6	comp43599_c5_seq13	95.79	428	18	0	160	587	244	671	0	706	AT5G14250	N	FUS11	FUSCA 11
comp35655_c1_seq1	comp44471_c0_seq7	95.79	428	18	0	1	428	1127	1554	0	706	AT1G80410	N	OMA	OMISHA
comp36292_c0_seq12	comp44006_c0_seq40	95.79	736	30	1	228	963	279	1013	0	1205	AT2G37940	N	ERH1	enhancing RPW8-mediated HR-like cell death 1
comp36502_c0_seq5	comp40918_c0_seq11	95.79	617	26	0	2	618	1106	1722	0	1017	AT4G35830	N	ACO1	aconitase 1
comp10969_c0_seq1	comp41143_c0_seq3	95.78	450	18	1	50	499	208	656	0	733	AT3G16140	N	PSAH-1	photosystem I subunit H-1
comp22048_c0_seq1	comp44406_c0_seq11	95.78	427	18	0	1	427	24	450	0	704	AT5G49030	N	OVA2	ovule abortion 2
comp29626_c0_seq1	comp41805_c2_seq1	95.78	1018	43	0	1	1018	149	1166	0	1677	AT3G11670	N	DGD1	DIGALACTOSYL DIACYLGLYCEROL DEFICIENT 1
comp31179_c0_seq2	comp44451_c0_seq15	95.78	1232	52	0	7	1238	803	2034	0	2030	AT1G71820	N	SEC6
comp32360_c1_seq1	comp35422_c0_seq1	95.78	498	21	0	1	498	2	499	0	821	AT2G34357	N	--
comp34704_c0_seq1	comp38264_c2_seq1	95.78	592	25	0	142	733	175	766	0	975	AT4G17830	N	--
comp35148_c0_seq1	comp43288_c1_seq4	95.78	877	37	0	24	900	423	1299	0	1445	AT1G06890	N	--
comp35715_c0_seq12	comp42754_c2_seq2	95.78	805	34	0	204	1008	227	1031	0	1326	AT1G29930	N	LHCB1.3	LIGHT-HARVESTING CHLOROPHYLL A/B-PROTEIN 1.3
comp36066_c0_seq4	comp40914_c1_seq4	95.78	1754	74	0	1	1754	653	2406	0	2890	AT4G16130	N	ISA1
comp36165_c0_seq2	comp43929_c6_seq2	95.78	805	34	0	251	1055	177	981	0	1326	AT4G29040	N	RPT2a	regulatory particle AAA-ATPase 2A
comp27934_c0_seq4	comp37648_c2_seq4	95.77	544	23	0	1	544	508	1051	0	896	AT1G52700	N	--
comp30698_c0_seq1	comp34465_c1_seq1	95.77	520	21	1	165	683	146	665	0	848	AT3G61440	N	CYSC1	cysteine synthase C1
comp31271_c0_seq2	comp42578_c0_seq1	95.77	803	34	0	4	806	4	806	0	1322	AT1G32490	N	ESP3	ENHANCED SILENCING PHENOTYPE 3
comp31568_c0_seq1	comp41442_c2_seq6	95.77	426	18	0	4	429	261	686	0	702	AT1G17980	N	PAPS1	poly(A) polymerase 1
comp32922_c0_seq2	comp39980_c0_seq4	95.77	449	18	1	1	448	710	1158	0	731	AT4G02580	N	--
comp33406_c0_seq13	comp44509_c2_seq8	95.77	497	21	0	1	497	935	1431	0	819	AT4G19120	N	ERD3	early-responsive to dehydration 3
comp34704_c0_seq2	comp38264_c2_seq1	95.77	591	25	0	180	770	176	766	0	973	AT4G17830	N	--
comp35047_c0_seq4	comp35488_c0_seq1	95.77	1110	44	1	83	1192	139	1245	0	1824	AT2G26060	N	emb1345	embryo defective 1345
comp36147_c1_seq12	comp43888_c0_seq11	95.77	402	17	0	1	402	1714	2115	0	662	AT3G06670	N	--
comp36387_c0_seq16	comp43963_c1_seq8	95.77	733	31	0	219	951	237	969	0	1207	AT4G02480	N	--
comp36396_c0_seq15	comp41090_c2_seq2	95.77	756	32	0	371	1126	689	1444	0	1245	AT4G16143	N	IMPA-2	importin alpha isoform 2
comp24610_c1_seq1	comp30402_c0_seq1	95.76	637	27	0	14	650	14	650	0	1049	AT3G04820	N	--
comp31586_c1_seq3	comp44434_c1_seq1	95.76	543	23	0	281	823	2	544	0	894	AT4G33210	N	SLOMO	SLOW MOTION
comp31586_c1_seq4	comp44434_c1_seq1	95.76	543	23	0	281	823	2	544	0	894	AT4G33210	N	SLOMO	SLOW MOTION
comp32504_c2_seq2	comp37416_c0_seq2	95.76	707	27	1	266	969	151	857	0	1160	AT4G17560	N	--
comp33619_c0_seq8	comp40383_c0_seq3	95.76	472	18	1	1	472	424	893	0	771	AT1G16300	N	GAPCP-2	glyceraldehyde-3-phosphate dehydrogenase of plastid 2
comp33949_c2_seq1	comp44155_c0_seq1	95.76	401	17	0	77	477	1	401	0	660	AT3G07100	N	SEC24A
comp35414_c0_seq3	comp44263_c1_seq1	95.75	471	20	0	316	786	1	471	0	775	AT3G56940	N	CRD1	COPPER RESPONSE DEFECT 1
comp35414_c0_seq4	comp44263_c1_seq1	95.75	471	20	0	399	869	1	471	0	775	AT3G56940	N	CRD1	COPPER RESPONSE DEFECT 1
comp35995_c0_seq2	comp40113_c0_seq3	95.75	588	25	0	257	844	403	990	0	967	AT1G10940	N	SRK2A
comp35995_c0_seq4	comp40113_c0_seq3	95.75	588	25	0	353	940	403	990	0	967	AT1G10940	N	SRK2A
comp35995_c0_seq6	comp40113_c0_seq3	95.75	588	25	0	257	844	403	990	0	967	AT1G10940	N	SRK2A
comp35995_c0_seq7	comp40113_c0_seq3	95.75	588	25	0	353	940	403	990	0	967	AT1G10940	N	SRK2A
comp36420_c0_seq3	comp44570_c0_seq5	95.75	706	30	0	1	706	277	982	0	1162	AT3G21180	N	ATACA9
comp36444_c0_seq5	comp44452_c0_seq12	95.75	682	29	0	36	717	1095	1776	0	1122	AT1G20760	N	--
comp36523_c0_seq8	comp44601_c0_seq2	95.75	1271	48	1	1655	2919	1	1271	0	2093	AT2G35630	N	MOR1	MICROTUBULE ORGANIZATION 1
comp2463_c0_seq1	comp27973_c0_seq2	95.74	446	19	0	1	446	3	448	0	733	AT2G01460	N	--
comp27752_c1_seq1	comp43643_c5_seq2	95.74	658	28	0	13	670	1	658	0	1082	AT4G02010	N	--
comp27772_c0_seq1	comp41066_c2_seq29	95.74	516	22	0	1	516	1574	2089	0	848	AT5G18410	N	SRA1
comp31140_c0_seq4	comp25400_c0_seq1	95.74	516	22	0	42	557	1	516	0	848	AT5G17410	N	--
comp32299_c0_seq1	comp35978_c0_seq1	95.74	657	28	0	119	775	1	657	0	1080	AT1G62990	N	KNAT7	KNOTTED-like homeobox of Arabidopsis thaliana 7
comp32367_c3_seq1	comp40448_c0_seq7	95.74	1221	48	1	1	1221	597	1813	0	1972	AT1G10130	N	ECA3	endoplasmic reticulum-type calcium-transporting ATPase 3
comp32564_c1_seq2	comp42051_c0_seq1	95.74	774	33	0	93	866	1	774	0	1273	AT2G41560	N	ACA4	autoinhibited Ca(2+)-ATPase, isoform 4
comp24491_c0_seq1	comp43618_c2_seq4	95.73	702	30	0	1	702	199	900	0	1154	AT2G17510	N	EMB2763	EMBRYO DEFECTIVE 2763
comp32236_c1_seq2	comp34670_c2_seq1	95.73	844	36	0	719	1562	1	844	0	1388	AT1G64790	N	ILA	ILITYHIA
comp34685_c2_seq1	comp43653_c2_seq2	95.73	585	25	0	1	585	532	1116	0	961	AT2G35330	N	--
comp35994_c0_seq3	comp44326_c1_seq17	95.73	936	37	1	96	1028	167	1102	0	1534	AT2G32950	N	FUS1	FUSCA 1
comp32429_c0_seq1	comp39497_c0_seq1	95.72	491	21	0	1	491	195	685	0	807	AT1G77130	N	PGSIP2	plant glycogenin-like starch initiation protein 2
comp35695_c0_seq7	comp40407_c0_seq1	95.72	537	23	0	429	965	835	1371	0	882	AT3G59820	N	LETM1	leucine zipper-EF-hand-containing transmembrane protein 1
comp35695_c0_seq8	comp40407_c0_seq1	95.72	537	23	0	181	717	835	1371	0	882	AT3G59820	N	LETM1	leucine zipper-EF-hand-containing transmembrane protein 1
comp35695_c0_seq9	comp40407_c0_seq1	95.72	537	23	0	482	1018	835	1371	0	882	AT3G59820	N	LETM1	leucine zipper-EF-hand-containing transmembrane protein 1
comp36041_c0_seq5	comp43930_c0_seq1	95.72	842	36	0	207	1048	117	958	0	1384	AT1G62740	N	Hop2	Hop2
comp36424_c0_seq2	comp44607_c0_seq6	95.72	514	22	0	1	514	1432	1945	0	844	AT3G11130	N	--
comp22708_c0_seq1	comp44032_c1_seq4	95.71	396	17	0	1	396	3639	4034	0	650	AT1G71220	N	UGGT	UDP-GLUCOSE:GLYCOPROTEIN GLUCOSYLTRANSFERASE
comp34277_c0_seq4	comp43838_c0_seq1	95.71	536	23	0	3	538	165	700	0	880	AT1G74310	N	HSP101	heat shock protein 101
comp35435_c2_seq3	comp43875_c0_seq3	95.71	489	21	0	169	657	216	704	0	803	AT5G19690	N	STT3A	staurosporin and temperature sensitive 3-like A
comp35899_c2_seq6	comp43655_c2_seq5	95.71	653	28	0	2	654	552	1204	0	1072	AT1G01790	N	KEA1	K+ efflux antiporter 1
comp36189_c0_seq7	comp43017_c0_seq3	95.71	443	19	0	1	443	1102	1544	0	728	AT1G05500	N	SYTE	SYNAPTOTAGMIN HOMOLOG E
comp36292_c0_seq11	comp44006_c0_seq40	95.71	489	21	0	193	681	293	781	0	803	AT2G37940	N	ERH1	enhancing RPW8-mediated HR-like cell death 1
comp36392_c1_seq23	comp40883_c0_seq6	95.71	490	21	0	217	706	868	1357	0	805	AT2G43680	N	IQD14	IQ-domain 14
comp36520_c0_seq15	comp44522_c0_seq4	95.71	2214	95	0	1	2214	66	2279	0	3636	AT2G21390	N	--
comp30221_c0_seq1	comp41195_c3_seq22	95.7	1371	59	0	27	1397	534	1904	0	2250	AT1G75850	N	VPS35B	VPS35 homolog B
comp31055_c0_seq2	comp42789_c0_seq5	95.7	582	25	0	570	1151	4	585	0	955	AT2G24690	N	--
comp31055_c0_seq4	comp42789_c0_seq5	95.7	582	25	0	549	1130	4	585	0	955	AT2G24690	N	--
comp32628_c1_seq3	comp41960_c0_seq1	95.7	930	40	0	564	1493	1	930	0	1526	AT4G00720	N	SK32	shaggy-like protein kinase 32
comp33342_c1_seq1	comp40247_c2_seq3	95.7	1210	52	0	239	1448	1	1210	0	1986	AT5G03650	N	SBE2.2	starch branching enzyme 2.2
comp36463_c0_seq7	comp43416_c2_seq1	95.7	419	18	0	1	419	16	434	0	646	AT2G31510	N	ATARI7	ARABIDOPSIS ARIADNE 7
comp36520_c0_seq7	comp44522_c0_seq4	95.7	2187	94	0	1	2187	93	2279	0	3590	AT2G21390	N	--
comp13813_c0_seq1	comp31619_c1_seq1	95.69	719	30	1	1	718	44	762	0	1172	AT2G45720	N	--
comp30909_c0_seq1	comp43899_c0_seq12	95.69	418	18	0	4	421	241	658	0	686	AT5G22830	N	MRS2-11
comp34058_c3_seq1	comp33308_c2_seq1	95.69	464	17	1	196	659	351	811	0	757	AT3G53610	N	RAB8	RAB GTPase homolog 8
comp34058_c3_seq12	comp33308_c2_seq1	95.69	464	17	1	196	659	351	811	0	757	AT3G53610	N	RAB8	RAB GTPase homolog 8
comp34058_c3_seq4	comp33308_c2_seq1	95.69	464	17	1	196	659	351	811	0	757	AT3G53610	N	RAB8	RAB GTPase homolog 8
comp34058_c3_seq8	comp33308_c2_seq1	95.69	464	17	1	196	659	351	811	0	757	AT3G53610	N	RAB8	RAB GTPase homolog 8
comp34867_c0_seq1	comp37868_c0_seq1	95.69	394	17	0	305	698	1	394	0	646	AT1G19910	N	AVA-P2
comp36149_c0_seq7	comp43732_c0_seq9	95.69	626	27	0	12	637	41	666	0	1027	AT4G37930	N	STM	SERINE TRANSHYDROXYMETHYLTRANSFERASE
comp36358_c2_seq5	comp42911_c0_seq2	95.69	1184	51	0	136	1319	293	1476	0	1943	AT5G46630	N	--
comp36503_c0_seq2	comp44236_c1_seq4	95.69	394	17	0	3	396	2417	2810	0	646	AT1G20960	N	emb1507	embryo defective 1507
comp30314_c0_seq2	comp44381_c3_seq1	95.68	533	23	0	1	533	278	810	0	874	AT1G50030	N	TOR	target of rapamycin
comp33406_c0_seq3	comp44509_c2_seq8	95.68	903	39	0	1	903	554	1456	0	1481	AT4G19120	N	ERD3	early-responsive to dehydration 3
comp35776_c0_seq4	comp43705_c0_seq10	95.68	1227	52	1	2	1228	67	1292	0	2004	AT1G79000	N	PCAT2	P300/CBP ACETYLTRANSFERASE-RELATED PROTEIN 2
comp35843_c0_seq10	comp42604_c0_seq9	95.68	440	19	0	1	440	1244	1683	0	722	AT3G01540	N	DRH1	DEAD box RNA helicase 1
comp36070_c0_seq1	comp41407_c2_seq1	95.68	925	40	0	187	1111	294	1218	0	1516	AT2G39130	N	--
comp36070_c0_seq12	comp41407_c2_seq1	95.68	925	40	0	187	1111	294	1218	0	1516	AT2G39130	N	--
comp36411_c1_seq1	comp37727_c0_seq2	95.68	648	28	0	563	1210	1051	1698	0	1063	AT3G29320	N	PHS1	alpha-glucan phosphorylase 1
comp36411_c1_seq4	comp37727_c0_seq2	95.68	648	28	0	305	952	1051	1698	0	1063	AT3G29320	N	PHS1	alpha-glucan phosphorylase 1
comp36411_c1_seq7	comp37727_c0_seq2	95.68	648	28	0	598	1245	1051	1698	0	1063	AT3G29320	N	PHS1	alpha-glucan phosphorylase 1
comp36523_c0_seq4	comp44601_c0_seq2	95.68	1157	44	1	1655	2805	1	1157	0	1899	AT2G35630	N	MOR1	MICROTUBULE ORGANIZATION 1
comp15452_c0_seq1	comp38924_c0_seq1	95.67	393	17	0	1	393	399	791	0	644	AT5G57960	N	--
comp20098_c0_seq1	comp25711_c0_seq1	95.67	416	18	0	4	419	63	478	0	682	AT5G24740	N	--
comp25051_c0_seq1	comp38474_c0_seq1	95.67	508	22	0	266	773	103	610	0	791	AT5G25752	N	RBL9	RHOMBOID-like protein 9
comp26618_c0_seq1	comp41443_c4_seq1	95.67	577	25	0	108	684	135	711	0	946	AT3G01510	N	LSF1	like SEX4 1
comp33265_c0_seq7	comp43822_c0_seq4	95.67	554	24	0	1	554	1060	1613	0	908	AT2G47160	N	BOR1	REQUIRES HIGH BORON 1
comp33406_c0_seq1	comp44509_c2_seq8	95.67	878	38	0	1	878	554	1431	0	1439	AT4G19120	N	ERD3	early-responsive to dehydration 3
comp35316_c1_seq2	comp42777_c2_seq13	95.67	992	40	1	1	992	1	989	0	1622	AT5G43900	N	XI-6	MYOSIN XI-6
comp36119_c0_seq8	comp42081_c0_seq21	95.67	531	23	0	256	786	96	626	0	870	AT2G47210	N	--
comp33394_c0_seq1	comp37378_c0_seq2	95.66	507	21	1	2	508	33	538	0	823	AT2G20130	N	LCV1	like COV 1
comp34880_c0_seq3	comp40372_c1_seq1	95.66	438	19	0	2	439	786	1223	0	718	AT2G38110	N	GPAT6	GLYCEROL-3-PHOSPHATE sn-2-ACYLTRANSFERASE 6
comp35403_c0_seq4	comp37847_c0_seq3	95.66	507	22	0	172	678	126	632	0	831	AT1G02305	N	--
comp35971_c1_seq1	comp44366_c1_seq2	95.66	599	26	0	1	599	1941	2539	0	981	AT5G24710	N	--
comp36105_c2_seq1	comp43370_c0_seq13	95.66	1404	61	0	225	1628	244	1647	0	2300	AT5G35360	N	CAC2	acetyl Co-enzyme a carboxylase biotin carboxylase subunit
comp36119_c0_seq7	comp42081_c0_seq21	95.66	530	23	0	183	712	97	626	0	868	AT2G47210	N	--
comp36463_c0_seq28	comp43416_c2_seq6	95.66	622	26	1	1	622	219	839	0	944	AT2G31510	N	ATARI7	ARABIDOPSIS ARIADNE 7
comp24122_c0_seq1	comp33785_c0_seq1	95.65	437	19	0	149	585	583	1019	0	716	AT1G63610	N	--
comp28230_c1_seq1	comp38955_c2_seq1	95.65	460	20	0	183	642	259	718	0	753	AT1G65820	N	--
comp33750_c0_seq3	comp39605_c1_seq9	95.65	1263	54	1	258	1519	20	1282	0	2060	AT4G14950	N	KMS1	Killing Me Slowly 1
comp35688_c1_seq11	comp41442_c1_seq1	95.65	414	18	0	1	414	21	434	0	678	AT1G17980	N	PAPS1	poly(A) polymerase 1
comp35745_c0_seq2	comp43746_c0_seq6	95.65	529	23	0	202	730	98	626	0	866	AT5G08080	N	SYP132	syntaxin of plants 132
comp35745_c0_seq5	comp43746_c0_seq6	95.65	529	23	0	172	700	98	626	0	866	AT5G08080	N	SYP132	syntaxin of plants 132
comp36262_c0_seq1	comp37777_c2_seq2	95.65	2622	108	1	1268	3889	1	2616	0	4296	AT1G01960	N	EDA10	embryo sac development arrest 10
comp36262_c0_seq3	comp37777_c2_seq2	95.65	2622	108	1	729	3350	1	2616	0	4296	AT1G01960	N	EDA10	embryo sac development arrest 10
comp36520_c0_seq2	comp44522_c0_seq4	95.65	2070	90	0	1	2070	210	2279	0	3390	AT2G21390	N	--
comp29880_c0_seq2	comp43340_c0_seq3	95.64	551	22	1	35	585	1	549	0	896	AT2G39805	N	--
comp32571_c1_seq2	comp40936_c1_seq2	95.64	413	18	0	1	413	1185	1597	0	676	AT2G28290	N	SYD	SPLAYED
comp32745_c1_seq1	comp43515_c1_seq2	95.64	505	22	0	612	1116	1	505	0	827	AT2G29560	N	ENOC	cytosolic enolase
comp33280_c0_seq1	comp33967_c0_seq1	95.64	825	36	0	425	1249	1	825	0	1350	AT2G39930	N	ISA1	isoamylase 1
comp34498_c0_seq1	comp42393_c0_seq4	95.64	574	25	0	155	728	204	777	0	940	AT3G15540	N	MSG2	MASSUGU 2
comp34896_c1_seq2	comp36152_c0_seq2	95.64	574	25	0	1	574	306	879	0	940	AT2G26300	N	GPA1	G PROTEIN ALPHA SUBUNIT 1
comp22163_c1_seq1	comp41071_c1_seq6	95.63	1122	49	0	152	1273	159	1280	0	1836	AT2G36720	N	--
comp28212_c0_seq4	comp43355_c0_seq3	95.63	389	17	0	284	672	310	698	0	636	AT5G07910	N	--
comp32419_c0_seq3	comp39249_c0_seq1	95.63	526	22	1	69	594	35	559	0	852	AT2G33360	N	--
comp34991_c2_seq3	comp44275_c2_seq6	95.63	2104	80	2	1	2104	322	2413	0	3445	AT2G33770	N	UBC24	UBIQUITIN-CONJUGATING ENZYME 24
comp19031_c1_seq1	comp37992_c0_seq2	95.62	936	38	3	20	953	55	989	0	1507	AT2G45400	N	BEN1
comp20413_c0_seq1	comp37374_c0_seq1	95.62	480	21	0	179	658	2	481	0	785	AT1G21690	N	RFC4	replication factor C 4
comp28810_c0_seq1	comp31120_c0_seq1	95.62	594	26	0	1	594	177	770	0	971	AT2G28620	N	--
comp32021_c0_seq1	comp21487_c1_seq1	95.62	548	24	0	12	559	122	669	0	896	AT3G18140	N	LST8-1	Lethal with Sec Thirteen 8-1
comp33330_c0_seq4	comp35511_c1_seq2	95.62	593	23	1	1	590	208	800	0	965	AT2G47960	N	--
comp34668_c0_seq5	comp40368_c1_seq2	95.62	639	28	0	315	953	90	728	0	1045	AT2G45270	N	GCP1	glycoprotease 1
comp34692_c0_seq1	comp40668_c0_seq17	95.62	617	27	0	463	1079	455	1071	0	1009	AT5G56950	N	NFA3	NUCLEOSOME/CHROMATIN ASSEMBLY FACTOR GROUP A3
comp34692_c0_seq3	comp40668_c0_seq17	95.62	617	27	0	436	1052	455	1071	0	1009	AT5G56950	N	NFA3	NUCLEOSOME/CHROMATIN ASSEMBLY FACTOR GROUP A3
comp35772_c0_seq5	comp41652_c0_seq1	95.62	434	19	0	182	615	266	699	0	710	AT2G30490	Y	C4H	REDUCED EPRDERMAL FLUORESCENCE 3
comp36085_c0_seq5	comp44456_c0_seq7	95.62	708	31	0	1	708	915	1622	0	1158	AT2G01690	N	--
comp29098_c0_seq1	comp34317_c0_seq1	95.61	547	24	0	129	675	219	765	0	894	AT1G49380	N	--
comp32727_c0_seq1	comp38126_c0_seq4	95.61	912	40	0	64	975	164	1075	0	1491	AT2G41350	N	EMB2819	EMBRYO DEFECTIVE 2819
comp33820_c2_seq1	comp37742_c0_seq1	95.61	1662	70	1	218	1876	13	1674	0	2712	AT2G26780	N	--
comp34972_c0_seq2	comp43723_c0_seq4	95.61	592	26	0	1	592	490	1081	0	967	AT3G06860	N	MFP2	multifunctional protein 2
comp35427_c1_seq1	comp39068_c0_seq1	95.61	935	26	3	17	948	61	983	0	1528	AT2G45060	N	--
comp35905_c0_seq5	comp43149_c3_seq8	95.61	729	32	0	1	729	70	798	0	1158	AT4G28540	N	PAPK1
comp35905_c0_seq7	comp43149_c3_seq8	95.61	729	32	0	1	729	70	798	0	1158	AT4G28540	N	PAPK1
comp36288_c1_seq3	comp44473_c1_seq2	95.61	501	22	0	5	505	1628	2128	0	779	AT2G46020	N	CHR2	CHROMATIN REMODELING 2
comp36387_c0_seq3	comp43963_c1_seq8	95.61	775	34	0	219	993	237	1011	0	1267	AT4G02480	N	--
comp34358_c3_seq2	comp38870_c0_seq1	95.6	636	28	0	1	636	137	772	0	1039	AT3G48870	N	HSP93-III
comp22907_c1_seq1	comp36692_c1_seq1	95.59	681	30	0	1	681	56	736	0	1112	AT3G10700	N	GalAK	galacturonic acid kinase
comp24976_c1_seq1	comp43663_c0_seq6	95.59	681	30	0	1	681	160	840	0	1112	AT4G39030	N	SID1	SALICYLIC ACID INDUCTION DEFICIENT 1
comp31468_c0_seq4	comp39964_c3_seq5	95.59	408	18	0	1	408	591	998	0	666	AT1G34340	N	--
comp35383_c1_seq4	comp32609_c0_seq3	95.59	1088	48	0	238	1325	194	1281	0	1776	AT2G26510	N	PDE135	pigment defective embryo 135
comp35597_c1_seq3	comp44542_c0_seq6	95.59	521	23	0	5	525	849	1369	0	850	AT5G13650	N	SVR3	SUPPRESSOR OF VARIEGATION 3
comp36142_c1_seq3	comp44261_c2_seq2	95.59	1427	63	0	219	1645	295	1721	0	2329	AT1G20260	N	VAB3	V-ATPase B subunit 3
comp36502_c0_seq6	comp40918_c0_seq12	95.59	521	23	0	1	521	198	718	0	850	AT4G35830	N	ACO1	aconitase 1
comp11219_c0_seq1	comp42157_c1_seq2	95.58	453	20	0	1	453	1278	1730	0	739	AT5G25070	N	--
comp129808_c0_seq1	comp29776_c1_seq1	95.58	453	20	0	10	462	188	640	0	739	AT3G04490	N	--
comp29392_c3_seq1	comp38756_c1_seq3	95.58	452	20	0	65	516	207	658	0	737	AT5G07300	N	BON2	BONZAI 2
comp30322_c0_seq9	comp42949_c0_seq9	95.58	1019	39	2	185	1200	72	1087	0	1655	AT1G13690	N	ATE1	ATPase E1
comp32087_c0_seq3	comp34337_c1_seq1	95.58	1108	48	1	311	1417	331	1438	0	1740	AT4G16360	N	--
comp35138_c0_seq3	comp42735_c1_seq7	95.58	430	19	0	33	462	1	430	0	702	AT2G34410	N	RWA3	REDUCED WALL ACETYLATION 3
comp35214_c1_seq3	comp44565_c0_seq8	95.58	927	41	0	929	1855	182	1108	0	1513	AT2G39260	N	--
comp35214_c1_seq4	comp44565_c0_seq8	95.58	927	41	0	1051	1977	182	1108	0	1513	AT2G39260	N	--
comp35745_c0_seq6	comp43746_c0_seq6	95.58	407	18	0	234	640	98	504	0	664	AT5G08080	N	SYP132	syntaxin of plants 132
comp35916_c0_seq4	comp41566_c0_seq3	95.58	543	23	1	321	863	795	1336	0	878	AT3G61970	N	NGA2	NGATHA2
comp35995_c0_seq3	comp40113_c0_seq3	95.58	588	26	0	108	695	403	990	0	959	AT1G10940	N	SRK2A
comp35995_c0_seq5	comp40113_c0_seq3	95.58	588	26	0	108	695	403	990	0	959	AT1G10940	N	SRK2A
comp19363_c0_seq1	comp36696_c0_seq1	95.57	654	29	0	1	654	60	713	0	1066	AT5G08470	N	PEX1	peroxisome 1
comp30018_c0_seq2	comp41215_c0_seq2	95.57	609	27	0	1	609	34	642	0	993	AT2G39170	N	--
comp32302_c0_seq11	comp39812_c1_seq4	95.57	497	22	0	271	767	486	982	0	811	AT2G26280	N	CID7	CTC-interacting domain 7
comp35158_c0_seq1	comp39926_c0_seq1	95.57	542	24	0	225	766	48	589	0	884	AT3G48500	N	TAC10
comp35234_c0_seq4	comp42759_c0_seq1	95.57	903	40	0	191	1093	200	1102	0	1473	AT3G51820	N	PDE325	PIGMENT DEFECTIVE 325
comp35607_c3_seq3	comp44232_c1_seq6	95.57	880	39	0	1	880	1531	2410	0	1435	AT5G17020	N	XPO1A	exportin 1A
comp36159_c0_seq2	comp44153_c0_seq4	95.57	542	24	0	1	542	371	912	0	884	AT5G47780	N	GAUT4	galacturonosyltransferase 4
comp36165_c0_seq1	comp43929_c6_seq2	95.57	813	36	0	133	945	169	981	0	1326	AT4G29040	N	RPT2a	regulatory particle AAA-ATPase 2A
comp15084_c0_seq1	comp34651_c0_seq1	95.56	563	25	0	3	565	3	565	0	918	AT1G69380	N	RRG	RETARDED ROOT GROWTH
comp24628_c0_seq3	comp37335_c1_seq1	95.56	540	24	0	3	542	264	803	0	880	AT1G49340	N	ATPI4K ALPHA
comp29864_c0_seq1	comp42996_c0_seq1	95.56	2299	80	2	196	2476	198	2492	0	3772	AT2G39350	N	ABCG1	ATP-binding cassette G1
comp31776_c0_seq1	comp42103_c0_seq2	95.56	900	39	1	181	1080	180	1078	0	1459	AT4G20410	N	GSNAP	gamma-soluble NSF attachment protein
comp33027_c2_seq2	comp44044_c1_seq2	95.56	1059	47	0	22	1080	314	1372	0	1727	AT4G05420	N	DDB1A	damaged DNA binding protein 1A
comp35267_c0_seq7	comp43845_c0_seq10	95.56	518	20	2	33	548	290	806	0	797	AT3G61240	N	--
comp36070_c0_seq9	comp41407_c2_seq7	95.56	428	15	2	14	441	24	447	0	644	AT2G39130	N	--
comp21045_c0_seq1	comp42705_c1_seq2	95.55	494	22	0	4	497	194	687	0	805	AT2G44920	N	--
comp23056_c0_seq1	comp39885_c0_seq2	95.55	1146	51	0	107	1252	35	1180	0	1867	AT5G08650	N	--
comp25087_c1_seq1	comp37837_c1_seq1	95.55	584	26	0	1	584	446	1029	0	952	AT3G50380	N	--
comp25440_c0_seq1	comp39887_c0_seq3	95.55	1011	43	2	28	1036	152	1162	0	1631	AT2G38760	N	ANNAT3	annexin 3
comp34576_c0_seq1	comp42889_c1_seq3	95.55	831	37	0	13	843	1	831	0	1354	AT5G28350	N	--
comp34612_c0_seq2	comp45306_c0_seq1	95.55	943	42	0	127	1069	127	1069	0	1536	AT1G49430	N	LRD2	LATERAL ROOT DEVELOPMENT 2
comp35022_c2_seq3	comp44464_c0_seq6	95.55	539	24	0	1	539	499	1037	0	878	AT2G26140	N	ftsh4	FTSH protease 4
comp36460_c0_seq8	comp44287_c1_seq1	95.55	1281	54	2	345	1623	235	1514	0	2074	AT4G14350	N	--
comp21494_c0_seq2	comp36198_c0_seq2	95.54	606	27	0	144	749	1	606	0	987	AT2G38860	N	YLS5
comp27861_c0_seq1	comp40314_c0_seq1	95.54	448	20	0	1	448	244	691	0	729	AT2G44900	N	ARABIDILLO1	F-box Armadillo protein 1
comp30531_c1_seq1	comp39964_c1_seq4	95.54	650	29	0	388	1037	352	1001	0	1059	AT1G66680	N	AR401
comp30827_c1_seq3	comp37269_c0_seq3	95.54	874	39	0	310	1183	1	874	0	1423	AT2G35155	N	--
comp33233_c0_seq2	comp43935_c1_seq1	95.54	426	19	0	117	542	224	649	0	694	AT3G25860	N	PLE2	PLASTID E2 SUBUNIT OF PYRUVATE DECARBOXYLASE
comp34151_c0_seq1	comp39433_c0_seq15	95.54	965	43	0	310	1274	206	1170	0	1572	AT5G42970	N	FUS8	FUSCA 8
comp34382_c0_seq4	comp20774_c0_seq1	95.54	426	19	0	1	426	331	756	0	694	AT2G39090	N	AtAPC7
comp36066_c0_seq8	comp40914_c1_seq4	95.54	1277	57	0	103	1379	1130	2406	0	2079	AT4G16130	N	ISA1
comp36495_c0_seq1	comp44592_c1_seq2	95.54	561	22	1	326	886	466	1023	0	910	AT5G20490	N	XIK
comp36495_c0_seq19	comp44592_c1_seq2	95.54	561	22	1	89	649	466	1023	0	910	AT5G20490	N	XIK
comp36495_c0_seq7	comp44592_c1_seq2	95.54	561	22	1	285	845	466	1023	0	910	AT5G20490	N	XIK
comp30029_c1_seq2	comp43567_c0_seq2	95.53	1119	50	0	1	1119	1822	2940	0	1822	AT2G41820	N	--
comp32302_c1_seq1	comp39812_c0_seq2	95.53	492	3	1	1	473	6	497	0	829	AT2G26280	N	CID7	CTC-interacting domain 7
comp32831_c0_seq3	comp36906_c0_seq1	95.53	470	21	0	170	639	125	594	0	765	AT1G32470	N	--
comp32951_c0_seq5	comp43561_c0_seq1	95.53	940	39	1	1	940	373	1309	0	1526	AT2G36840	N	ACR10	ACT domain repeats 10
comp33074_c0_seq9	comp41620_c1_seq2	95.53	559	25	0	201	759	194	752	0	910	AT4G17170	N	RABB1C	RAB GTPase homolog B1C
comp35062_c0_seq1	comp42025_c0_seq1	95.53	805	34	2	111	913	71	875	0	1294	AT1G74800	N	--
comp35773_c0_seq2	comp43171_c0_seq2	95.53	1118	50	0	309	1426	305	1422	0	1820	AT4G39520	N	--
comp23050_c0_seq1	comp40034_c0_seq1	95.52	402	18	0	2	403	543	944	0	654	AT5G56280	N	CSN6A	COP9 signalosome subunit 6A
comp32357_c2_seq1	comp37777_c2_seq3	95.52	625	28	0	1	625	76	700	0	1017	AT3G60860	N	--
comp32546_c0_seq1	comp40628_c2_seq4	95.52	603	21	1	285	887	427	1023	0	983	AT2G30440	N	TPP	thylakoid processing peptide
comp32546_c0_seq2	comp40628_c2_seq4	95.52	603	21	1	285	887	427	1023	0	983	AT2G30440	N	TPP	thylakoid processing peptide
comp34498_c0_seq10	comp42393_c0_seq4	95.52	580	26	0	155	734	204	783	0	944	AT3G15540	N	MSG2	MASSUGU 2
comp35744_c0_seq1	comp29503_c0_seq1	95.52	1161	52	0	203	1363	202	1362	0	1889	AT5G52520	N	PRORS1	PROLYL-TRNA SYNTHETASE 1
comp35899_c2_seq2	comp43655_c2_seq5	95.52	536	24	0	2	537	552	1087	0	872	AT1G01790	N	KEA1	K+ efflux antiporter 1
comp11492_c0_seq1	comp41489_c0_seq2	95.51	512	23	0	1	512	718	1229	0	833	AT1G73720	N	SMU1	SUPPRESSORS OF MEC-8 AND UNC-52 1
comp20356_c1_seq1	comp44316_c2_seq4	95.51	624	28	0	133	756	40	663	0	1015	AT3G54280	N	RGD3	ROOT GROWTH DEFECTIVE 3
comp21827_c1_seq1	comp44225_c0_seq15	95.51	1202	53	1	179	1379	5	1206	0	1947	AT1G71270	N	TTD8	T-DNA TRANSMISSION DEFECT 8
comp28393_c0_seq2	comp33155_c0_seq1	95.51	490	22	0	265	754	47	536	0	797	AT2G25830	N	--
comp29736_c0_seq1	comp36318_c0_seq2	95.51	535	23	1	71	604	254	788	0	862	AT5G08550	N	ILP1	increased level of polyploidy1-1D
comp32307_c0_seq2	comp40882_c0_seq5	95.51	602	27	0	1	602	314	915	0	979	AT5G16260	N	ELF9	EARLY FLOWERING 9
comp33185_c0_seq1	comp42299_c0_seq12	95.51	691	31	0	383	1073	1	691	0	1124	AT2G38770	N	EMB2765	EMBRYO DEFECTIVE 2765
comp33679_c0_seq1	comp34829_c0_seq1	95.51	468	21	0	106	573	1	468	0	761	AT4G33350	N	Tic22-IV	translocon at the inner envelope membrane of chloroplasts 22-IV
comp35529_c1_seq5	comp44064_c0_seq12	95.51	535	23	1	176	710	198	731	0	862	AT5G58440	N	SNX2a	sorting nexin 2A
comp36056_c0_seq7	comp42731_c0_seq2	95.51	890	40	0	1	890	716	1605	0	1447	AT3G02530	N	--
comp36254_c3_seq6	comp42034_c0_seq1	95.51	1603	72	0	331	1933	1	1603	0	2607	AT1G59820	N	ALA3	aminophospholipid ATPase 3
comp36426_c0_seq4	comp44133_c1_seq10	95.51	1047	44	1	455	1501	2122	3165	0	1699	AT2G43160	N	--
comp10456_c0_seq1	comp33381_c0_seq2	95.5	400	15	1	34	430	62	461	0	646	AT5G65120	N	--
comp22709_c1_seq1	comp36656_c1_seq4	95.5	1067	48	0	1	1067	87	1153	0	1735	AT5G16810	N	--
comp28304_c5_seq1	comp41225_c1_seq1	95.5	667	30	0	7	673	1	667	0	1043	AT5G61140	N	--
comp29760_c0_seq1	comp44596_c0_seq4	95.5	845	38	0	3	847	4183	5027	0	1374	AT2G26890	N	KAM2	KATAMARI2
comp29892_c0_seq1	comp173317_c0_seq1	95.5	444	20	0	42	485	1	444	0	722	AT1G31360	N	RECQL2	RECQ helicase L2
comp33208_c1_seq1	comp37979_c0_seq10	95.5	489	22	0	1	489	1399	1887	0	795	AT5G36230	N	--
comp35888_c1_seq14	comp42452_c0_seq3	95.5	733	33	0	250	982	285	1017	0	1191	AT1G13440	N	GAPC2	glyceraldehyde-3-phosphate dehydrogenase C2
comp35907_c0_seq5	comp41851_c0_seq6	95.5	1001	45	0	1	1001	236	1236	0	1628	AT3G19420	N	PTEN2A	phosphatase and TENsin homolog deleted on chromosome ten 2A
comp36396_c0_seq13	comp41090_c2_seq2	95.5	1288	56	1	343	1630	587	1872	0	2087	AT4G16143	N	IMPA-2	importin alpha isoform 2
comp36422_c0_seq4	comp42862_c0_seq1	95.5	956	43	0	83	1038	356	1311	0	1554	AT3G27240	N	--
comp26287_c1_seq1	comp43191_c0_seq8	95.49	665	30	0	157	821	256	920	0	1080	AT3G02070	N	--
comp26287_c1_seq2	comp43191_c0_seq8	95.49	665	30	0	157	821	256	920	0	1080	AT3G02070	N	--
comp30682_c3_seq1	comp8906_c0_seq1	95.49	421	19	0	283	703	353	773	0	684	AT5G46020	N	--
comp30892_c0_seq3	comp41868_c0_seq1	95.49	421	19	0	1	421	319	739	0	684	AT5G45170	N	--
comp34860_c1_seq1	comp39249_c1_seq3	95.49	1329	52	2	367	1695	182	1502	0	2155	AT5G35570	N	--
comp35437_c0_seq1	comp42035_c0_seq1	95.49	710	32	0	242	951	294	1003	0	1154	AT4G34350	N	ISPH
comp35607_c4_seq1	comp44232_c1_seq5	95.49	621	28	0	17	637	2631	3251	0	1009	AT5G17020	N	XPO1A	exportin 1A
comp35856_c0_seq3	comp39036_c0_seq3	95.49	1043	47	0	245	1287	252	1294	0	1695	AT1G04410	N	c-NAD-MDH1	cytosolic-NAD-dependent malate dehydrogenase 1
comp35977_c0_seq1	comp44453_c0_seq7	95.49	2175	98	0	1	2175	770	2944	0	3535	AT2G22125	N	POM2	POM-POM 2
comp36121_c0_seq1	comp36051_c1_seq1	95.49	1687	76	0	1229	2915	1	1687	0	2742	AT5G47040	N	LON2	lon protease 2
comp36380_c0_seq1	comp44597_c0_seq9	95.49	820	34	2	24	840	111	930	0	1318	AT2G35050	N	--
comp33541_c1_seq1	comp40255_c2_seq1	95.48	420	19	0	171	590	1	420	0	682	AT2G36250	N	FTSZ2-1
comp34456_c0_seq5	comp42102_c0_seq2	95.48	531	24	0	54	584	172	702	0	862	AT5G09650	N	PPa6	pyrophosphorylase 6
comp35062_c0_seq2	comp42025_c0_seq1	95.48	775	35	0	221	995	101	875	0	1259	AT1G74800	N	--
comp35664_c0_seq5	comp43041_c0_seq12	95.48	420	19	0	2	421	2128	2547	0	682	AT2G02560	N	TIP120
comp35714_c1_seq1	comp44090_c0_seq3	95.48	1481	67	0	1	1481	235	1715	0	2405	AT1G30450	N	HAP5	HAPLESS 5
comp35994_c0_seq8	comp44326_c1_seq17	95.48	1063	45	1	96	1155	167	1229	0	1723	AT2G32950	N	FUS1	FUSCA 1
comp36041_c0_seq2	comp43930_c0_seq1	95.48	863	39	0	124	986	96	958	0	1402	AT1G62740	N	Hop2	Hop2
[truncated: 66,645 more rows]
